# Supplementary material for: 3-(4-Fluoro­benzyl­idene)-1,5-dioxa­spiro­[5.5]undecane-2,4-dione
Source: Acta Crystallogr Sect E Struct Rep Online. 2011 Jan 8;67(Pt 2):o276. doi: 10.1107/S1600536810054395 (PMC3051599; doi:10.1107/S1600536810054395)
Supplement: Supplementary file 2 [file e-67-0o276-Isup2.hkl]

# 
# h,k,l, Fc-squared, Fo-squared, sigma(Fo-squared) and status flag 
# 
data_I
_shelx_title ' wf09261 in P-1' 
_shelx_refln_list_code          4 
_shelx_F_calc_maximum      105.48 
_exptl_crystal_F_000       304.00 
_reflns_d_resolution_high  0.7702 
 
loop_ 
 _symmetry_equiv_pos_as_xyz 
 'x, y, z' 
 '-x, -y, -z' 
 
_cell_length_a     5.6690 
_cell_length_b    10.1300 
_cell_length_c    12.1600 
_cell_angle_alpha 100.679 
_cell_angle_beta   90.732 
_cell_angle_gamma  91.196 
 
_shelx_F_squared_multiplier     1.000 
 
loop_ 
 _refln_index_h 
 _refln_index_k 
 _refln_index_l 
 _refln_F_squared_calc 
 _refln_F_squared_meas 
 _refln_F_squared_sigma 
 _refln_observed_status 
   1   0   0       38.82       32.71      0.29 o 
   2   0   0        2.58        2.67      0.10 o 
   3   0   0        9.07        8.43      0.30 o 
   4   0   0      366.73      363.81      5.82 o 
   5   0   0      354.09      358.19      6.00 o 
   6   0   0        9.90        9.30      0.69 o 
   7   0   0        1.05        1.65      0.42 o 
  -7   1   0        0.76        0.98      0.38 o 
  -6   1   0       11.66       12.04      0.61 o 
  -5   1   0       61.01       57.68      0.91 o 
  -4   1   0      152.31      149.83      2.14 o 
  -3   1   0       52.45       57.88      0.88 o 
  -2   1   0     3839.49     4003.97     95.96 o 
  -1   1   0     1636.47     1655.92     44.91 o 
   1   1   0     1388.70     1365.16     32.39 o 
   2   1   0       14.59       15.28      0.44 o 
   3   1   0      285.18      290.42      3.98 o 
   4   1   0       25.05       23.54      0.34 o 
   5   1   0      192.42      190.75      3.45 o 
   6   1   0       79.04       75.62      2.43 o 
   7   1   0       10.22       11.33      1.03 o 
  -7   2   0       30.67       32.79      1.07 o 
  -6   2   0       50.98       52.96      1.32 o 
  -5   2   0        3.78        3.57      0.32 o 
  -4   2   0        8.21        6.01      0.21 o 
  -3   2   0      197.30      218.77      2.59 o 
  -2   2   0      564.47      630.08     14.73 o 
  -1   2   0     2382.23     2462.02     52.50 o 
   0   2   0      479.60      423.95     66.99 o 
   1   2   0       41.21       40.71      0.48 o 
   2   2   0        6.27        7.99      0.21 o 
   3   2   0      477.90      512.04      5.86 o 
   4   2   0       59.15       62.84      0.77 o 
   5   2   0      217.00      213.06      3.70 o 
   6   2   0       35.62       36.41      1.14 o 
   7   2   0        0.52        0.60      0.54 o 
  -7   3   0       17.04       16.91      1.25 o 
  -6   3   0        0.81        0.11      0.28 o 
  -5   3   0       22.76       19.49      0.35 o 
  -4   3   0        4.58        5.06      0.18 o 
  -3   3   0      205.24      197.99      4.37 o 
  -2   3   0      579.87      648.93     15.82 o 
  -1   3   0       24.50       20.59      0.39 o 
   0   3   0      605.98      621.94      9.97 o 
   1   3   0      327.79      305.19     15.82 o 
   2   3   0      916.34     1064.10     15.73 o 
   3   3   0      107.91      104.68      1.10 o 
   4   3   0      141.35      130.54      1.74 o 
   5   3   0        9.53        9.96      0.45 o 
   6   3   0        0.41        0.32      0.21 o 
   7   3   0        0.22        0.52      0.32 o 
  -7   4   0        0.46        0.19      0.44 o 
  -6   4   0        2.74        2.42      0.43 o 
  -5   4   0       39.18       33.67      1.57 o 
  -4   4   0       47.42       47.60      1.58 o 
  -3   4   0       22.26       28.71      0.92 o 
  -2   4   0      114.70      127.94      1.92 o 
  -1   4   0       91.71       83.92      1.92 o 
   0   4   0      196.27      191.04      2.26 o 
   1   4   0      335.21      356.22      6.57 o 
   2   4   0        0.49        0.78      0.30 o 
   3   4   0       15.88       15.73      0.30 o 
   4   4   0       51.84       50.73      0.77 o 
   5   4   0        0.38        0.70      0.20 o 
   6   4   0        7.89        9.12      0.38 o 
  -6   5   0        0.06        0.19      0.39 o 
  -5   5   0        7.41        7.07      0.60 o 
  -4   5   0      164.81      171.51      5.05 o 
  -3   5   0      106.62      110.92      2.67 o 
  -2   5   0      136.49      135.20      2.11 o 
  -1   5   0       14.54       13.64      0.38 o 
   0   5   0      805.00      928.10     13.65 o 
   1   5   0     1216.25     1452.16     29.26 o 
   2   5   0      249.06      253.00      3.30 o 
   3   5   0       16.05       14.76      0.35 o 
   4   5   0        2.07        3.16      0.22 o 
   5   5   0       12.60       13.54      0.49 o 
   6   5   0        4.70        6.53      0.51 o 
  -6   6   0        7.45       10.24      0.74 o 
  -5   6   0        4.38        3.80      0.50 o 
  -4   6   0       35.40       33.22      1.90 o 
  -3   6   0        5.46        5.02      0.63 o 
  -2   6   0       54.93       56.87      1.24 o 
  -1   6   0        7.47        9.84      0.37 o 
   0   6   0      192.77      206.84      2.79 o 
   1   6   0       34.87       33.21      0.65 o 
   2   6   0       43.03       36.13      0.60 o 
   3   6   0       39.19       37.51      0.76 o 
   4   6   0       58.03       50.45      0.90 o 
   5   6   0        7.06        8.85      0.47 o 
   6   6   0        4.32        4.36      0.85 o 
  -6   7   0       14.41       16.51      1.58 o 
  -5   7   0       12.78       12.09      1.02 o 
  -4   7   0        4.76        3.25      0.37 o 
  -3   7   0        4.03        1.70      1.69 o 
  -2   7   0        9.53       10.46      0.34 o 
  -1   7   0       64.98       67.82      1.22 o 
   0   7   0       61.38       60.35      1.46 o 
   1   7   0        9.43       10.66      0.35 o 
   2   7   0        6.83        7.73      0.40 o 
   3   7   0        0.79        0.22      0.20 o 
   4   7   0       34.08       29.28      0.66 o 
   5   7   0       14.30       13.61      0.66 o 
   6   7   0       49.46       56.12      1.57 o 
  -5   8   0        9.78        9.02      1.06 o 
  -4   8   0        0.12        0.04      0.19 o 
  -3   8   0        4.53        4.65      0.39 o 
  -2   8   0        0.01       -0.15      0.20 o 
  -1   8   0        4.02        4.32      0.30 o 
   0   8   0        9.29        8.20      0.50 o 
   1   8   0       88.55       85.91      1.51 o 
   2   8   0       12.78       10.66      0.48 o 
   3   8   0        2.27        1.95      0.41 o 
   4   8   0        5.92        6.75      0.44 o 
   5   8   0       58.26       58.82      2.99 o 
  -5   9   0        7.26        7.42      1.14 o 
  -4   9   0        0.52        0.50      0.16 o 
  -3   9   0       54.77       53.08      1.14 o 
  -2   9   0       20.98       19.90      0.62 o 
  -1   9   0        8.13        5.94      0.45 o 
   0   9   0        0.40        1.19      0.25 o 
   1   9   0       24.66       22.60      0.57 o 
   2   9   0       23.03       21.80      0.65 o 
   3   9   0       17.79       17.46      0.53 o 
   4   9   0        2.07        2.31      0.27 o 
   5   9   0        4.27        5.86      0.89 o 
  -4  10   0        2.88        2.15      0.38 o 
  -3  10   0        5.36        4.78      0.36 o 
  -2  10   0        9.90        8.26      0.45 o 
  -1  10   0        0.12        0.15      0.22 o 
   0  10   0       18.62       19.97      0.88 o 
   1  10   0        0.55        0.43      0.24 o 
   2  10   0       50.48       46.63      0.95 o 
   3  10   0        5.47        4.40      0.32 o 
   4  10   0        0.31        0.51      0.23 o 
  -4  11   0        0.04       -0.95      1.05 o 
  -3  11   0        0.38        0.37      0.39 o 
  -2  11   0        0.19        0.37      0.34 o 
  -1  11   0        8.07       10.56      0.76 o 
   0  11   0       60.98       64.08      1.41 o 
   1  11   0        0.02        0.18      0.24 o 
   2  11   0        2.20        2.45      0.38 o 
   3  11   0        0.00       -0.08      0.19 o 
  -2  12   0        0.15        0.05      0.21 o 
  -1  12   0        7.97        8.08      1.10 o 
   0  12   0        0.16        0.12      0.38 o 
   1  12   0        7.75        7.28      0.52 o 
   2  12   0        0.02        0.12      0.30 o 
   0 -13   1        1.69        0.91      0.54 o 
  -2 -12   1        6.24        7.21      0.56 o 
  -1 -12   1        3.25        3.30      0.50 o 
   0 -12   1        3.06        2.83      0.89 o 
   1 -12   1       46.89       46.40      1.23 o 
   2 -12   1        3.45        4.76      0.61 o 
   3 -12   1        0.07        0.00      0.23 o 
  -3 -11   1        0.12        0.15      0.22 o 
  -2 -11   1        1.14        0.64      0.39 o 
  -1 -11   1        2.50        2.21      0.32 o 
   0 -11   1       27.11       28.22      0.83 o 
   1 -11   1        8.25        8.83      0.78 o 
   2 -11   1        0.13        0.12      0.23 o 
   3 -11   1       10.10        9.71      0.73 o 
   4 -11   1        7.35        6.84      0.73 o 
  -4 -10   1        1.39        1.33      0.38 o 
  -3 -10   1        2.79        3.18      0.78 o 
  -2 -10   1        5.63        4.73      0.34 o 
  -1 -10   1        1.02        0.81      0.27 o 
   0 -10   1       62.82       61.50      1.68 o 
   1 -10   1       34.99       32.15      0.83 o 
   2 -10   1        0.11        0.01      0.24 o 
   3 -10   1        7.23        7.51      0.51 o 
   4 -10   1        5.14        4.21      0.32 o 
  -5  -9   1        2.14        1.72      0.43 o 
  -4  -9   1       14.49       12.45      0.53 o 
  -3  -9   1        5.29        4.77      0.37 o 
  -2  -9   1       29.21       29.09      0.66 o 
  -1  -9   1        8.73        9.47      0.55 o 
   0  -9   1       14.13       13.00      0.49 o 
   1  -9   1       86.45       84.70      1.46 o 
   2  -9   1       22.17       21.84      0.76 o 
   3  -9   1       15.09       16.33      0.99 o 
   4  -9   1        1.73        1.72      0.23 o 
   5  -9   1       23.50       24.81      1.67 o 
  -5  -8   1       11.17       11.28      0.57 o 
  -4  -8   1       41.04       38.62      0.84 o 
  -3  -8   1       68.00       60.18      1.15 o 
  -2  -8   1       90.38       87.76      1.72 o 
  -1  -8   1       60.07       60.32      1.31 o 
   0  -8   1        0.26        0.20      0.25 o 
   1  -8   1       28.60       32.36      1.30 o 
   2  -8   1       29.13       26.48      1.09 o 
   3  -8   1       28.49       27.21      1.08 o 
   4  -8   1       12.86       11.93      1.03 o 
   5  -8   1        1.02        0.11      0.95 o 
  -6  -7   1        0.41        0.20      0.32 o 
  -5  -7   1       21.10       21.27      0.69 o 
  -4  -7   1        0.33        0.54      0.24 o 
  -3  -7   1        5.69        3.29      0.90 o 
  -2  -7   1        0.91        0.39      0.19 o 
  -1  -7   1       69.22       65.10      1.12 o 
   0  -7   1       25.36       25.37      0.61 o 
   1  -7   1       26.36       22.05      0.89 o 
   2  -7   1       56.80       61.65      1.45 o 
   3  -7   1        1.68        2.12      0.59 o 
   4  -7   1       28.00       32.14      1.48 o 
   5  -7   1        0.52        0.14      0.49 o 
   6  -7   1        1.19        1.78      0.64 o 
  -6  -6   1        0.32        0.59      0.23 o 
  -5  -6   1       26.53       25.59      0.65 o 
  -4  -6   1       43.20       40.83      0.84 o 
  -3  -6   1       32.97       31.60      0.72 o 
  -2  -6   1       29.04       32.81      0.58 o 
  -1  -6   1       12.90       12.77      0.61 o 
   0  -6   1        1.08        2.21      0.33 o 
   1  -6   1        1.79        2.00      0.27 o 
   2  -6   1       51.61       51.17      1.12 o 
   3  -6   1       34.58       38.24      1.29 o 
   4  -6   1       39.87       40.47      1.48 o 
   5  -6   1        0.16        0.26      0.14 o 
   6  -6   1        1.26        0.90      0.42 o 
  -6  -5   1        0.36        0.28      0.20 o 
  -5  -5   1        4.87        3.90      0.30 o 
  -4  -5   1        1.77        2.85      0.25 o 
  -3  -5   1        0.01        0.05      0.18 o 
  -2  -5   1      223.09      217.46      2.88 o 
  -1  -5   1        0.72        0.51      0.18 o 
   0  -5   1       16.83       15.90      0.85 o 
   1  -5   1        0.08        0.05      0.20 o 
   2  -5   1       24.54       24.52      0.56 o 
   3  -5   1        2.31        2.90      0.42 o 
   4  -5   1       29.28       30.98      1.19 o 
   5  -5   1       47.42       44.30      1.96 o 
   6  -5   1        8.46       10.15      0.62 o 
  -6  -4   1        0.90        0.65      0.22 o 
  -5  -4   1        8.32        9.21      0.40 o 
  -4  -4   1        1.30        1.76      0.23 o 
  -3  -4   1       74.44       76.43      1.01 o 
  -2  -4   1      222.67      217.25      2.71 o 
  -1  -4   1        1.96        3.64      0.95 o 
   0  -4   1       38.74       36.83      0.89 o 
   1  -4   1       79.32       79.41      1.26 o 
   2  -4   1       12.82       14.93      0.37 o 
   3  -4   1      148.22      142.53      3.17 o 
   4  -4   1       26.56       24.42      0.92 o 
   5  -4   1       13.43       13.02      0.29 o 
   6  -4   1       24.15       25.55      1.01 o 
   7  -4   1        0.10        0.02      0.33 o 
  -7  -3   1        1.63        1.16      0.40 o 
  -6  -3   1       12.04       12.73      0.60 o 
  -5  -3   1        8.08        7.98      0.37 o 
  -4  -3   1      153.91      147.14      2.04 o 
  -3  -3   1      192.99      191.72      2.28 o 
  -2  -3   1     1098.56     1270.25     22.16 o 
  -1  -3   1      431.34      456.59      8.59 o 
   0  -3   1      100.56      101.56      2.30 o 
   1  -3   1        0.00       -0.01      0.10 o 
   2  -3   1      157.40      163.35      2.33 o 
   3  -3   1      276.48      294.61      6.58 o 
   4  -3   1        1.87        2.13      0.17 o 
   5  -3   1        0.06        0.12      0.13 o 
   6  -3   1        0.22        0.46      0.15 o 
   7  -3   1        0.61        0.14      0.30 o 
  -7  -2   1        0.63        1.26      0.68 o 
  -6  -2   1        8.08        8.79      0.63 o 
  -5  -2   1      101.23      105.36      1.96 o 
  -4  -2   1        2.36        3.00      0.23 o 
  -3  -2   1       31.97       37.59      0.62 o 
  -2  -2   1      625.49      695.43      9.34 o 
  -1  -2   1       95.43       93.24      1.33 o 
   0  -2   1       13.81       13.69      0.54 o 
   1  -2   1     1826.53     1898.36     37.86 o 
   2  -2   1      131.99      133.83      2.84 o 
   3  -2   1      209.87      215.54      3.37 o 
   4  -2   1       49.95       50.43      0.67 o 
   5  -2   1        0.24        0.29      0.16 o 
   6  -2   1       69.32       73.32      1.15 o 
   7  -2   1        0.21        0.23      0.44 o 
  -7  -1   1        2.40        2.25      0.80 o 
  -6  -1   1       12.12       10.30      0.69 o 
  -5  -1   1        3.00        4.15      0.51 o 
  -4  -1   1       17.13       17.75      0.34 o 
  -3  -1   1      104.61      108.33      1.29 o 
  -2  -1   1      462.19      515.75      6.56 o 
  -1  -1   1      471.22      497.95      7.36 o 
   1  -1   1     2684.27     2498.84     52.66 o 
   2  -1   1        0.09        0.27      0.38 o 
   3  -1   1      169.19      168.54      1.98 o 
   4  -1   1      336.69      321.01      4.20 o 
   5  -1   1        8.76        9.42      0.30 o 
   6  -1   1      178.39      182.36      2.59 o 
   7  -1   1       25.40       27.04      0.85 o 
  -7   0   1       31.70       32.00      1.00 o 
  -6   0   1       30.99       32.96      1.80 o 
  -5   0   1       50.50       44.24      1.79 o 
  -4   0   1       48.95       46.75      1.21 o 
  -3   0   1        0.18        0.50      0.14 o 
  -2   0   1     1473.91     1577.93     26.15 o 
  -1   0   1     3400.78     3336.17     75.85 o 
   1   0   1      854.03      841.68     19.24 o 
   2   0   1     1269.27     1333.69     24.80 o 
   3   0   1      286.59      265.91      5.04 o 
   4   0   1      172.87      172.85      2.54 o 
   5   0   1      130.55      133.42      2.12 o 
   6   0   1       11.96       10.58      0.38 o 
   7   0   1        5.14        4.39      0.40 o 
  -7   1   1       97.06      100.02      2.52 o 
  -6   1   1       20.53       18.72      1.02 o 
  -5   1   1       55.79       53.61      1.57 o 
  -4   1   1        2.39        2.94      0.40 o 
  -3   1   1     1002.56     1131.42     25.41 o 
  -2   1   1     2874.82     3260.25     87.22 o 
  -1   1   1     1624.05     1890.58     50.35 o 
   1   1   1     1492.25     1383.05     29.31 o 
   2   1   1      476.71      517.85      8.08 o 
   3   1   1       50.37       44.18      0.51 o 
   4   1   1       13.13       15.70      0.30 o 
   5   1   1        2.61        2.33      0.30 o 
   6   1   1       22.45       23.92      0.84 o 
   7   1   1       14.23       12.91      0.75 o 
  -7   2   1        1.54        2.18      0.62 o 
  -6   2   1       33.57       38.55      1.23 o 
  -5   2   1       26.97       30.82      0.81 o 
  -4   2   1       18.69       20.72      0.78 o 
  -3   2   1        0.05        0.02      0.04 o 
  -1   2   1    11126.12     9902.05    301.05 o 
   0   2   1       83.50       71.96      2.95 o 
   1   2   1     1414.22     1421.83     21.87 o 
   2   2   1      340.99      312.54     16.40 o 
   3   2   1       98.62      106.32      1.38 o 
   4   2   1      189.64      200.55      4.14 o 
   5   2   1        3.25        3.37      0.28 o 
   6   2   1        0.34        0.17      0.29 o 
   7   2   1        4.55        5.43      0.35 o 
  -7   3   1        2.32        3.45      0.67 o 
  -6   3   1        1.10        0.75      0.61 o 
  -5   3   1        3.76        5.15      0.77 o 
  -4   3   1       64.92       68.31      1.29 o 
  -3   3   1      259.72      263.12     11.83 o 
  -2   3   1      472.20      512.91     12.42 o 
  -1   3   1      147.72      134.72      1.47 o 
   0   3   1      175.59      178.30      2.38 o 
   1   3   1      201.26      211.27      5.28 o 
   2   3   1       97.19       96.64      3.38 o 
   3   3   1       37.74       38.02      0.49 o 
   4   3   1       68.49       72.64      1.05 o 
   5   3   1      101.02      102.42      1.45 o 
   6   3   1       15.34       14.67      0.57 o 
   7   3   1        4.96        5.66      0.73 o 
  -7   4   1        0.34        0.66      0.43 o 
  -6   4   1        6.25        5.81      0.55 o 
  -5   4   1        2.38        2.37      0.47 o 
  -4   4   1       35.09       39.28      0.94 o 
  -3   4   1       41.51       33.39      6.99 o 
  -2   4   1        0.43        1.06      0.12 o 
  -1   4   1       70.53       65.17      0.74 o 
   0   4   1      453.23      469.07      7.43 o 
   1   4   1      231.31      245.68      3.44 o 
   2   4   1      426.90      459.11     16.61 o 
   3   4   1       68.98       77.31      0.99 o 
   4   4   1       39.91       39.09      0.84 o 
   5   4   1       14.48       15.91      0.55 o 
   6   4   1        1.16        1.75      0.39 o 
  -6   5   1        5.89        6.41      0.60 o 
  -5   5   1        8.92        8.86      0.58 o 
  -4   5   1      105.73       99.54      2.04 o 
  -3   5   1       23.66       25.97      1.00 o 
  -2   5   1        1.59        1.44      0.23 o 
  -1   5   1       51.24       62.79      0.89 o 
   0   5   1     2112.21     2393.75     43.46 o 
   1   5   1      694.51      666.42     66.98 o 
   2   5   1       56.25       50.03      1.34 o 
   3   5   1       87.68       92.97      1.57 o 
   4   5   1       51.81       51.70      1.16 o 
   5   5   1        7.96        8.12      0.47 o 
   6   5   1        0.59        1.36      0.35 o 
  -6   6   1       20.92       25.16      1.24 o 
  -5   6   1       30.60       27.66      1.05 o 
  -4   6   1       20.54       18.69      1.17 o 
  -3   6   1      246.16      240.11      4.10 o 
  -2   6   1      406.21      400.36      6.79 o 
  -1   6   1        8.95        9.40      0.38 o 
   0   6   1       40.07       41.54      1.07 o 
   1   6   1       51.00       43.69      1.25 o 
   2   6   1       37.00       37.69      1.04 o 
   3   6   1        1.13        1.77      0.45 o 
   4   6   1       10.88        9.06      0.68 o 
   5   6   1       14.47       16.95      0.47 o 
   6   6   1        0.13       -0.15      0.19 o 
  -6   7   1        0.02       -0.18      0.43 o 
  -5   7   1       15.50       16.42      0.95 o 
  -4   7   1        1.40        1.59      0.12 o 
  -3   7   1       70.27       69.01      2.22 o 
  -2   7   1       18.97       18.27      0.51 o 
  -1   7   1        0.00        0.21      0.15 o 
   0   7   1       73.82       77.57      1.56 o 
   1   7   1        0.18        0.28      0.18 o 
   2   7   1       18.59       14.22      0.87 o 
   3   7   1       19.98       21.90      0.77 o 
   4   7   1        0.41        0.28      0.26 o 
   5   7   1       18.90       16.78      0.61 o 
   6   7   1        1.58        1.16      0.30 o 
  -5   8   1        3.47        4.11      0.80 o 
  -4   8   1        1.80        1.08      0.24 o 
  -3   8   1        8.42        8.30      0.59 o 
  -2   8   1        9.92       10.84      0.36 o 
  -1   8   1       12.15       11.44      0.51 o 
   0   8   1       51.31       50.24      1.00 o 
   1   8   1        1.16        1.02      0.22 o 
   2   8   1        8.94        8.94      0.34 o 
   3   8   1      231.26      219.18      4.10 o 
   4   8   1        8.64        7.88      0.34 o 
   5   8   1        6.01        6.36      0.36 o 
  -5   9   1        0.06       -0.21      0.44 o 
  -4   9   1        0.16        0.11      0.14 o 
  -3   9   1       11.76       11.67      0.63 o 
  -2   9   1        6.33        5.54      0.43 o 
  -1   9   1        6.06        4.79      0.41 o 
   0   9   1        1.04        1.06      0.24 o 
   1   9   1       10.54        8.65      0.42 o 
   2   9   1       63.39       57.95      0.98 o 
   3   9   1       52.82       44.74      1.32 o 
   4   9   1        0.09        0.12      0.20 o 
   5   9   1        8.85       10.31      0.90 o 
  -4  10   1        0.19       -0.17      0.96 o 
  -3  10   1        0.06        0.39      0.30 o 
  -2  10   1        1.11        0.91      0.25 o 
  -1  10   1        9.91       11.05      0.47 o 
   0  10   1        1.23        1.03      0.41 o 
   1  10   1       12.85        9.66      0.41 o 
   2  10   1        1.33        1.68      0.29 o 
   3  10   1        0.44       -0.14      0.17 o 
   4  10   1        0.21        0.31      0.20 o 
  -3  11   1        1.76        1.63      0.50 o 
  -2  11   1       12.94       12.63      0.63 o 
  -1  11   1        0.03       -0.02      0.23 o 
   0  11   1        0.41        0.56      0.29 o 
   1  11   1        6.57        6.80      0.62 o 
   2  11   1        0.24        0.24      0.21 o 
   3  11   1        2.32        2.28      0.29 o 
  -2  12   1       13.36       13.16      0.71 o 
  -1  12   1        1.31        0.65      0.50 o 
   0  12   1        0.45        0.25      0.39 o 
   1  12   1        4.68        4.13      0.48 o 
   2  12   1        3.09        3.21      0.50 o 
   0 -13   2        2.58        3.56      0.47 o 
   1 -13   2        2.22        1.05      0.84 o 
  -2 -12   2        1.05        1.13      0.29 o 
  -1 -12   2        3.59        4.54      0.47 o 
   0 -12   2        0.85        0.81      0.35 o 
   1 -12   2       22.84       24.29      1.38 o 
   2 -12   2        1.43        0.93      0.62 o 
   3 -12   2        1.24        1.47      0.33 o 
  -3 -11   2        0.01        0.00      0.18 o 
  -2 -11   2        1.73        2.04      0.35 o 
  -1 -11   2        1.19        1.16      0.33 o 
   0 -11   2        4.26        4.35      0.54 o 
   1 -11   2        5.62        5.74      0.61 o 
   2 -11   2        9.66        9.63      0.57 o 
   3 -11   2        0.58        0.55      0.27 o 
   4 -11   2        3.65        3.71      0.56 o 
  -4 -10   2        0.21        0.24      0.37 o 
  -3 -10   2        0.83        0.54      0.25 o 
  -2 -10   2        2.41        3.06      0.39 o 
  -1 -10   2       11.98       12.04      0.60 o 
   0 -10   2       74.43       79.43      1.66 o 
   1 -10   2       10.14        8.95      0.59 o 
   2 -10   2       51.54       53.19      1.63 o 
   3 -10   2        0.01        0.17      0.44 o 
   4 -10   2        4.38        1.43      2.10 o 
  -5  -9   2        1.17        1.17      0.47 o 
  -4  -9   2        0.87        1.20      0.40 o 
  -3  -9   2       23.40       23.31      0.69 o 
  -2  -9   2        8.11        8.72      0.52 o 
  -1  -9   2      192.92      192.29      3.07 o 
   0  -9   2       33.46       30.78      0.80 o 
   1  -9   2        0.00        0.07      0.38 o 
   2  -9   2      161.46      158.30      3.38 o 
   3  -9   2        2.19        2.07      0.53 o 
   4  -9   2        0.27        0.69      0.70 o 
   5  -9   2        0.20       -0.17      0.66 o 
  -5  -8   2       17.03       17.59      0.96 o 
  -4  -8   2        4.33        4.36      0.39 o 
  -3  -8   2       40.23       34.27      0.94 o 
  -2  -8   2       78.85       82.56      1.45 o 
  -1  -8   2       48.15       45.73      1.06 o 
   0  -8   2      227.08      225.43      4.56 o 
   1  -8   2        0.02       -0.15      0.27 o 
   2  -8   2        0.56        1.02      0.42 o 
   3  -8   2        2.27        1.92      0.55 o 
   4  -8   2        0.49       -0.08      0.83 o 
   5  -8   2       44.90       47.04      2.12 o 
  -6  -7   2        0.28        0.16      0.24 o 
  -5  -7   2       50.94       48.58      1.08 o 
  -4  -7   2       42.98       43.70      0.97 o 
  -3  -7   2        0.66        0.55      0.24 o 
  -2  -7   2      136.12      135.04      2.05 o 
  -1  -7   2        1.06        0.79      0.25 o 
   0  -7   2      133.55      133.47      2.42 o 
   1  -7   2        1.54        0.92      0.32 o 
   2  -7   2      163.84      165.31      3.22 o 
   3  -7   2       35.00       37.23      1.16 o 
   4  -7   2       97.95       96.42      2.94 o 
   5  -7   2       26.84       25.50      1.35 o 
   6  -7   2        1.70        1.40      0.48 o 
  -6  -6   2        6.60        8.25      0.63 o 
  -5  -6   2        1.24        1.18      0.30 o 
  -4  -6   2      125.15      114.56      1.83 o 
  -3  -6   2        0.00        0.21      0.26 o 
  -2  -6   2        3.94        4.11      0.31 o 
  -1  -6   2        3.04        1.51      0.47 o 
   0  -6   2        0.00        0.65      0.31 o 
   1  -6   2       13.89       14.61      0.50 o 
   2  -6   2      112.08      114.60      2.11 o 
   3  -6   2        0.46        0.25      0.26 o 
   4  -6   2       54.59       52.25      1.79 o 
   5  -6   2        0.45        0.29      0.73 o 
   6  -6   2        0.11        0.00      0.42 o 
  -6  -5   2        8.11        8.72      0.37 o 
  -5  -5   2       87.77       82.35      1.26 o 
  -4  -5   2        3.87        2.64      0.24 o 
  -3  -5   2       62.16       62.61      1.01 o 
  -2  -5   2      219.95      221.72      2.90 o 
  -1  -5   2        0.10        0.92      0.48 o 
   0  -5   2       52.49       47.36      1.32 o 
   1  -5   2      865.96      965.84     18.26 o 
   2  -5   2       39.81       37.42      0.73 o 
   3  -5   2       24.99       26.34      0.66 o 
   4  -5   2        1.28        1.28      0.42 o 
   5  -5   2        5.90        5.18      0.66 o 
   6  -5   2        1.86        1.40      1.09 o 
  -6  -4   2        1.14        1.11      0.20 o 
  -5  -4   2       15.59       15.00      0.45 o 
  -4  -4   2        1.38        1.12      0.19 o 
  -3  -4   2        6.13        4.18      0.27 o 
  -2  -4   2       43.71       50.94      0.69 o 
  -1  -4   2       86.45       86.85      1.45 o 
   0  -4   2       59.80       61.54      1.42 o 
   1  -4   2      440.76      480.38      7.85 o 
   2  -4   2      123.93      118.26      2.75 o 
   3  -4   2        0.72        1.95      0.33 o 
   4  -4   2      120.55      131.50      3.17 o 
   5  -4   2       42.77       42.67      0.98 o 
   6  -4   2        1.52        1.35      0.14 o 
   7  -4   2        0.03        0.16      0.38 o 
  -7  -3   2        0.16        0.03      0.28 o 
  -6  -3   2        5.26        4.41      1.30 o 
  -5  -3   2        0.01        0.20      0.18 o 
  -4  -3   2       10.26        9.99      0.27 o 
  -3  -3   2       31.61       31.12      0.45 o 
  -2  -3   2      715.23      814.24     11.55 o 
  -1  -3   2       39.24       44.37      0.91 o 
   0  -3   2      610.44      636.48     11.18 o 
   1  -3   2      397.56      417.26      6.75 o 
   2  -3   2        5.87        6.25      0.28 o 
   3  -3   2      297.14      324.12      7.24 o 
   4  -3   2       99.08      104.44      5.59 o 
   5  -3   2       22.05       21.18      0.40 o 
   6  -3   2        4.03        3.66      0.23 o 
   7  -3   2        0.00       -0.03      0.24 o 
  -7  -2   2        0.00        0.11      0.56 o 
  -6  -2   2        1.10        1.29      0.19 o 
  -5  -2   2      117.23      110.29      1.79 o 
  -4  -2   2        1.19        1.59      0.17 o 
  -3  -2   2       15.67       14.46      0.33 o 
  -2  -2   2        0.86        1.90      0.16 o 
  -1  -2   2      515.72      517.30      8.02 o 
   0  -2   2     1067.78     1123.30     20.79 o 
   1  -2   2      546.57      590.00      9.21 o 
   2  -2   2       28.51       20.33      0.36 o 
   3  -2   2        3.02        2.59      0.29 o 
   4  -2   2        8.34       10.06      0.31 o 
   5  -2   2       11.42       10.75      0.27 o 
   6  -2   2        0.05        0.19      0.22 o 
   7  -2   2        5.46        5.37      0.70 o 
  -7  -1   2        9.22       10.74      1.24 o 
  -6  -1   2       78.84       72.48      2.11 o 
  -5  -1   2       74.55       74.16      1.28 o 
  -4  -1   2      210.11      208.60      2.62 o 
  -3  -1   2      755.01      849.39     15.86 o 
  -2  -1   2        6.56        8.90      0.19 o 
  -1  -1   2     1060.45     1156.84     20.61 o 
   0  -1   2      932.50      922.68     15.33 o 
   1  -1   2      444.08      444.09      8.89 o 
   2  -1   2      549.16      603.05     13.68 o 
   3  -1   2      430.71      468.09      6.03 o 
   4  -1   2      522.34      523.60      7.29 o 
   5  -1   2       59.55       62.59      1.07 o 
   6  -1   2       25.42       25.90      0.62 o 
   7  -1   2        7.84        8.18      0.54 o 
  -7   0   2        0.60        1.21      0.95 o 
  -6   0   2       86.79       84.48      3.14 o 
  -5   0   2       69.71       66.24      1.83 o 
  -4   0   2        0.45        0.33      0.28 o 
  -3   0   2      220.02      243.80      8.86 o 
  -2   0   2      168.91      167.45      5.56 o 
  -1   0   2     4435.66     4443.48    109.51 o 
   0   0   2     1336.23     1260.31     22.02 o 
   1   0   2     3260.72     3035.16     63.44 o 
   2   0   2       57.33       50.46      0.57 o 
   3   0   2       48.46       42.93      0.76 o 
   4   0   2        3.70        3.78      0.43 o 
   5   0   2      172.77      168.08      2.36 o 
   6   0   2        0.22        0.18      0.13 o 
   7   0   2        1.63        1.18      0.19 o 
  -7   1   2        0.16        0.40      0.48 o 
  -6   1   2       10.86       11.73      1.37 o 
  -5   1   2        0.39        0.96      0.42 o 
  -4   1   2       25.81       28.13      0.92 o 
  -3   1   2     1336.27     1554.60     44.73 o 
  -2   1   2      274.36      260.02      5.47 o 
  -1   1   2      222.41      231.22     19.93 o 
   0   1   2     5684.49     4407.27    632.42 o 
   1   1   2      215.94      223.79     12.17 o 
   2   1   2       87.69       76.82      0.81 o 
   3   1   2        0.08       -0.03      0.08 o 
   4   1   2        8.74        8.16      0.25 o 
   5   1   2      203.53      207.63      9.72 o 
   6   1   2        0.03        0.12      0.15 o 
   7   1   2       22.09       22.45      0.86 o 
  -7   2   2       16.48       13.85      0.84 o 
  -6   2   2        0.29        0.65      0.44 o 
  -5   2   2       18.67       23.69      1.47 o 
  -4   2   2       23.94       24.13      1.28 o 
  -3   2   2      180.86      164.91      4.09 o 
  -2   2   2      370.73      399.13      8.90 o 
  -1   2   2     3285.14     3599.07     83.30 o 
   0   2   2     1710.91     1858.21     36.81 o 
   1   2   2        9.26        9.39      0.15 o 
   2   2   2       16.25       17.57      0.20 o 
   3   2   2       27.40       26.40      0.31 o 
   4   2   2      399.42      396.23      5.37 o 
   5   2   2        4.15        3.98      0.26 o 
   6   2   2        0.55        0.63      0.29 o 
   7   2   2        0.27       -0.18      0.18 o 
  -7   3   2        2.06        2.75      0.69 o 
  -6   3   2        0.31        0.68      0.37 o 
  -5   3   2       24.67       24.29      0.91 o 
  -4   3   2        0.76        0.58      0.32 o 
  -3   3   2        4.39        3.22      0.31 o 
  -2   3   2       25.76       25.55      0.49 o 
  -1   3   2       37.95       31.60      0.45 o 
   0   3   2        6.49        4.76      0.22 o 
   1   3   2      130.06      125.53      2.34 o 
   2   3   2      141.26      146.97      1.53 o 
   3   3   2       16.05       19.61      0.26 o 
   4   3   2        1.66        2.18      0.18 o 
   5   3   2      184.74      186.10      2.48 o 
   6   3   2       15.68       15.32      0.43 o 
  -6   4   2        1.24        0.97      0.41 o 
  -5   4   2       31.07       29.39      1.05 o 
  -4   4   2        2.78        3.72      0.40 o 
  -3   4   2       46.48       45.24      0.62 o 
  -2   4   2     1199.24     1342.38     25.75 o 
  -1   4   2       54.87       63.78      0.88 o 
   0   4   2      510.82      521.06      8.48 o 
   1   4   2        1.56        1.89      0.57 o 
   2   4   2      137.88      142.30      1.46 o 
   3   4   2      262.88      252.48      2.79 o 
   4   4   2      200.01      197.57      2.24 o 
   5   4   2        7.99        7.20      0.34 o 
   6   4   2       16.16       19.23      0.75 o 
  -6   5   2        0.13        0.04      0.51 o 
  -5   5   2        5.29        5.17      0.64 o 
  -4   5   2       63.86       67.32      1.72 o 
  -3   5   2        5.88        6.51      0.24 o 
  -2   5   2      172.74      154.09      2.35 o 
  -1   5   2      586.87      626.54      8.87 o 
   0   5   2       36.23       33.57      0.63 o 
   1   5   2      420.00      437.13      5.98 o 
   2   5   2      134.07      144.16      1.51 o 
   3   5   2      122.15      118.68      1.38 o 
   4   5   2        5.39        4.98      0.28 o 
   5   5   2        0.01        0.18      0.14 o 
   6   5   2        3.72        4.24      0.37 o 
  -6   6   2        1.17        1.26      0.64 o 
  -5   6   2        3.61        4.28      0.55 o 
  -4   6   2       56.37       40.65     23.27 o 
  -3   6   2      254.00      249.89      4.12 o 
  -2   6   2       51.14       48.77      0.99 o 
  -1   6   2      155.89      156.90      2.08 o 
   0   6   2      391.12      385.49      6.16 o 
   1   6   2      311.95      322.79      5.18 o 
   2   6   2       15.56       14.33      0.77 o 
   3   6   2       95.25       92.02      1.42 o 
   4   6   2        4.08        4.44      0.51 o 
   5   6   2        7.83        9.41      0.34 o 
   6   6   2        7.35       10.13      0.79 o 
  -6   7   2        3.22        4.13      0.82 o 
  -5   7   2       20.47       22.90      1.20 o 
  -4   7   2        0.81        0.32      0.11 o 
  -3   7   2        0.90        0.31      0.19 o 
  -2   7   2        1.95        1.47      0.28 o 
  -1   7   2       43.78       45.74      0.83 o 
   0   7   2       42.45       39.74      0.98 o 
   1   7   2      139.19      132.96      3.09 o 
   2   7   2       35.94       30.16      3.01 o 
   3   7   2        3.21        3.58      0.28 o 
   4   7   2        4.71        3.99      0.35 o 
   5   7   2       15.87       18.46      0.83 o 
  -5   8   2        1.69        1.79      0.53 o 
  -4   8   2        2.55        1.98      0.20 o 
  -3   8   2        5.48        6.21      0.37 o 
  -2   8   2        3.57        2.59      0.30 o 
  -1   8   2        0.40        1.09      0.24 o 
   0   8   2       22.75       21.96      0.51 o 
   1   8   2       11.67       11.24      0.38 o 
   2   8   2       82.10       70.09      2.11 o 
   3   8   2        0.11       -0.02      0.13 o 
   4   8   2        0.30        0.04      0.13 o 
   5   8   2        0.01        0.42      0.89 o 
  -5   9   2        0.18        0.19      0.44 o 
  -4   9   2       12.43       12.27      1.09 o 
  -3   9   2        0.69        1.02      0.31 o 
  -2   9   2       34.14       33.75      0.81 o 
  -1   9   2       19.20       18.62      0.63 o 
   0   9   2       12.60       10.25      0.46 o 
   1   9   2        9.81        8.47      0.47 o 
   2   9   2       12.60        9.92      0.43 o 
   3   9   2        1.95        2.81      0.23 o 
   4   9   2        1.43        0.71      0.18 o 
  -4  10   2        0.01       -0.52      0.63 o 
  -3  10   2        0.25        0.39      0.19 o 
  -2  10   2        7.61        8.66      1.11 o 
  -1  10   2        5.84        6.61      0.50 o 
   0  10   2        0.42        0.18      0.37 o 
   1  10   2       22.05       21.04      0.56 o 
   2  10   2       23.23       20.79      0.82 o 
   3  10   2        0.05        0.15      0.15 o 
   4  10   2        1.14        1.44      0.68 o 
  -3  11   2       21.06       21.13      1.65 o 
  -2  11   2        0.02       -0.05      0.23 o 
  -1  11   2       13.96       13.95      0.57 o 
   0  11   2        3.26        4.69      0.39 o 
   1  11   2        3.27        3.31      0.34 o 
   2  11   2        0.71        2.67      1.01 o 
   3  11   2        0.80        0.61      0.20 o 
  -2  12   2        0.05       -0.08      0.27 o 
  -1  12   2        2.38        3.66      0.51 o 
   0  12   2        0.63        0.35      0.30 o 
   1  12   2        0.69        1.32      0.39 o 
   0 -13   3        0.49        0.41      0.44 o 
   1 -13   3        0.22        0.05      0.24 o 
  -2 -12   3        0.44        0.20      0.28 o 
  -1 -12   3        0.08       -0.01      0.25 o 
   0 -12   3       26.79       27.15      1.04 o 
   1 -12   3        0.20        0.31      0.43 o 
   2 -12   3        5.16        6.46      0.52 o 
   3 -12   3        0.95        1.66      0.39 o 
  -3 -11   3        1.76        1.62      0.62 o 
  -2 -11   3        0.18        0.48      0.27 o 
  -1 -11   3        6.52        7.88      0.54 o 
   0 -11   3       17.72       18.10      0.70 o 
   1 -11   3       10.02        8.98      0.79 o 
   2 -11   3        3.00        3.84      0.68 o 
   3 -11   3       12.46       14.20      1.46 o 
   4 -11   3        0.25        0.54      1.06 o 
  -4 -10   3        1.68        1.38      0.55 o 
  -3 -10   3       10.28       10.62      0.57 o 
  -2 -10   3        6.61        7.15      0.51 o 
  -1 -10   3       10.15       10.06      0.64 o 
   0 -10   3      189.19      187.73      4.40 o 
   1 -10   3       35.07       35.73      1.41 o 
   2 -10   3        5.04        4.18      0.89 o 
   3 -10   3        2.09        2.59      0.60 o 
   4 -10   3        2.55        2.52      1.09 o 
  -5  -9   3       11.90       12.32      1.35 o 
  -4  -9   3        2.56        1.93      0.51 o 
  -3  -9   3       14.69       14.85      0.55 o 
  -2  -9   3       34.10       31.63      0.91 o 
  -1  -9   3        2.90        3.05      0.55 o 
   0  -9   3       21.58       18.92      1.32 o 
   1  -9   3      144.04      139.04      3.48 o 
   2  -9   3       29.24       27.64      1.13 o 
   3  -9   3        0.42        0.70      0.53 o 
   4  -9   3       28.16       30.80      2.06 o 
   5  -9   3        2.12        2.80      0.95 o 
  -5  -8   3       18.31       18.75      0.65 o 
  -4  -8   3       32.13       36.03      0.97 o 
  -3  -8   3       40.56       39.71      1.02 o 
  -2  -8   3       10.74       10.35      0.61 o 
  -1  -8   3        0.01       -0.03      0.41 o 
   0  -8   3      185.84      179.52      4.02 o 
   1  -8   3       37.09       36.40      1.06 o 
   2  -8   3        4.49        3.83      0.47 o 
   3  -8   3        3.04        2.71      0.49 o 
   4  -8   3        2.05        1.44      0.74 o 
   5  -8   3       16.45       15.38      1.97 o 
  -6  -7   3        0.15       -0.03      0.28 o 
  -5  -7   3       11.04       12.52      0.53 o 
  -4  -7   3        0.41        0.11      0.28 o 
  -3  -7   3        7.63        6.82      0.62 o 
  -2  -7   3      191.14      182.49      2.67 o 
  -1  -7   3       58.92       61.87      1.74 o 
   0  -7   3       72.74       69.52      1.97 o 
   1  -7   3        9.57        8.52      0.79 o 
   2  -7   3        0.00        0.99      1.28 o 
   3  -7   3        0.62        1.18      0.36 o 
   4  -7   3        1.55        1.28      1.06 o 
   5  -7   3        0.09       -0.03      0.43 o 
   6  -7   3        1.14        0.93      0.44 o 
  -6  -6   3        0.55        0.38      0.23 o 
  -5  -6   3       48.47       50.34      1.03 o 
  -4  -6   3       70.65       61.81      1.08 o 
  -3  -6   3        1.82        2.81      0.37 o 
  -2  -6   3        0.75        0.42      0.25 o 
  -1  -6   3       22.39       20.34      0.74 o 
   0  -6   3       60.45       58.98      1.93 o 
   1  -6   3       59.19       65.59      1.32 o 
   2  -6   3        6.47        6.72      0.45 o 
   3  -6   3       32.55       33.25      0.97 o 
   4  -6   3       31.58       34.38      1.43 o 
   5  -6   3       28.29       27.80      1.26 o 
   6  -6   3        2.70        1.05      0.95 o 
  -6  -5   3        2.07        1.87      0.31 o 
  -5  -5   3        4.31        3.73      0.28 o 
  -4  -5   3        0.72        0.41      0.21 o 
  -3  -5   3       65.08       64.58      1.06 o 
  -2  -5   3       60.33       67.07      1.33 o 
  -1  -5   3      374.03      378.96      6.71 o 
   0  -5   3       61.94       49.11      1.47 o 
   1  -5   3       73.41       78.63      2.50 o 
   2  -5   3      382.43      385.05      6.67 o 
   3  -5   3      137.82      131.62      2.36 o 
   4  -5   3        0.56        0.28      0.36 o 
   5  -5   3        1.18        1.07      0.32 o 
   6  -5   3        0.01        0.10      0.18 o 
  -6  -4   3        8.99        8.48      0.40 o 
  -5  -4   3       19.35       19.31      0.51 o 
  -4  -4   3        3.85        3.74      0.26 o 
  -3  -4   3       34.56       36.66      0.59 o 
  -2  -4   3        9.41        8.47      0.43 o 
  -1  -4   3        0.93        1.42      0.29 o 
   0  -4   3      182.11      178.17      3.25 o 
   1  -4   3      680.81      753.61     20.12 o 
   2  -4   3       62.83       67.52      1.08 o 
   3  -4   3        0.07        0.09      0.16 o 
   4  -4   3      124.19      126.27      3.02 o 
   5  -4   3       20.77       19.33      0.46 o 
   6  -4   3        5.00        5.64      0.31 o 
  -7  -3   3        3.19        4.39      0.61 o 
  -6  -3   3       33.83       31.86      0.79 o 
  -5  -3   3       21.19       21.18      0.51 o 
  -4  -3   3        4.74        5.05      0.23 o 
  -3  -3   3      347.32      367.47      4.78 o 
  -2  -3   3      152.37      149.80      2.83 o 
  -1  -3   3      644.58      692.10     11.51 o 
   0  -3   3        6.53        9.78      0.58 o 
   1  -3   3        5.16        4.20      0.28 o 
   2  -3   3        0.08        0.14      0.15 o 
   3  -3   3        0.40        0.51      0.24 o 
   4  -3   3       22.75       22.15      0.66 o 
   5  -3   3        1.36        1.91      0.19 o 
   6  -3   3       15.96       15.69      0.44 o 
   7  -3   3        0.56        0.29      0.32 o 
  -7  -2   3        1.67        2.10      0.56 o 
  -6  -2   3        0.73        0.29      0.21 o 
  -5  -2   3        1.50        1.32      0.19 o 
  -4  -2   3       65.71       67.61      0.91 o 
  -3  -2   3       59.71       56.07      0.74 o 
  -2  -2   3        0.40        1.05      0.15 o 
  -1  -2   3      156.63      152.58      2.16 o 
   0  -2   3      227.84      239.09      4.10 o 
   1  -2   3       21.26       18.79      0.43 o 
   2  -2   3      421.11      426.14      7.03 o 
   3  -2   3      310.40      328.37      7.09 o 
   4  -2   3      149.10      152.79      2.51 o 
   5  -2   3       10.81       10.40      0.34 o 
   6  -2   3        9.08        9.99      0.53 o 
   7  -2   3        5.54        5.85      0.42 o 
  -7  -1   3        0.85        1.43      0.89 o 
  -6  -1   3        0.94        0.61      0.45 o 
  -5  -1   3      111.15      104.84      5.78 o 
  -4  -1   3       58.75       56.30      0.92 o 
  -3  -1   3      228.07      227.11      2.77 o 
  -2  -1   3       97.16       97.84      2.10 o 
  -1  -1   3      264.83      293.07      4.22 o 
   0  -1   3      127.26      115.99      1.59 o 
   1  -1   3       31.28       31.87      0.62 o 
   2  -1   3     1031.96     1202.96     30.69 o 
   3  -1   3      204.11      183.39      3.62 o 
   4  -1   3        0.18        0.39      0.21 o 
   5  -1   3       66.68       67.13      1.06 o 
   6  -1   3        2.60        2.94      0.28 o 
   7  -1   3        0.02        0.10      0.19 o 
  -7   0   3        9.98       10.51      0.92 o 
  -6   0   3       17.04       17.26      1.05 o 
  -5   0   3       33.30       29.19      1.12 o 
  -4   0   3       23.06       24.72      0.37 o 
  -3   0   3      283.94      305.54     10.85 o 
  -2   0   3      574.39      593.54     13.59 o 
  -1   0   3      221.04      216.47      2.99 o 
   0   0   3        0.50        0.14      0.08 o 
   1   0   3     5882.64     4774.99    455.64 o 
   2   0   3       71.35       74.83      0.93 o 
   3   0   3      316.40      345.94      4.22 o 
   4   0   3      136.54      129.17      1.66 o 
   5   0   3        9.88        8.61      0.41 o 
   6   0   3        2.98        3.82      0.22 o 
   7   0   3        6.18        6.84      0.30 o 
  -7   1   3       60.79       55.93      2.21 o 
  -6   1   3       58.02       64.17      2.20 o 
  -5   1   3        3.48        4.47      0.59 o 
  -4   1   3        5.33        7.19      0.91 o 
  -3   1   3       84.26       75.21      1.78 o 
  -2   1   3     1330.59     1418.08     87.83 o 
  -1   1   3     3011.80     3250.07     60.65 o 
   0   1   3      311.11      346.66      3.93 o 
   1   1   3      162.71      166.13      3.17 o 
   2   1   3       43.65       52.00      0.54 o 
   3   1   3      386.16      395.81      4.91 o 
   4   1   3        5.10        5.51      0.17 o 
   5   1   3      370.38      375.91      5.95 o 
   6   1   3       33.32       34.96      0.62 o 
   7   1   3       24.86       25.40      0.72 o 
  -7   2   3       22.45       27.17      1.34 o 
  -6   2   3        0.84        0.73      0.54 o 
  -5   2   3       64.51       62.63      1.94 o 
  -4   2   3       58.55       61.57      1.70 o 
  -3   2   3       33.11       39.63      1.09 o 
  -2   2   3      339.46      352.90      8.37 o 
  -1   2   3       17.56       15.09      0.53 o 
   0   2   3      101.29       93.97      2.22 o 
   1   2   3        6.22       10.31      0.15 o 
   2   2   3        9.13        9.77      0.20 o 
   3   2   3        4.67        7.53      0.23 o 
   4   2   3       31.01       29.91      0.46 o 
   5   2   3        0.00        0.15      0.16 o 
   6   2   3        3.33        2.79      0.23 o 
   7   2   3       15.08       14.20      0.41 o 
  -7   3   3       21.75       23.79      1.14 o 
  -6   3   3        0.22        0.13      0.38 o 
  -5   3   3       18.70       15.35      0.68 o 
  -4   3   3       73.38       86.58      2.29 o 
  -3   3   3       66.94       67.61      1.72 o 
  -2   3   3     1124.84     1279.97     20.15 o 
  -1   3   3      382.71      417.22     13.03 o 
   0   3   3        2.00        1.96      0.21 o 
   1   3   3       43.15       45.99      0.48 o 
   2   3   3        8.77        7.79      0.15 o 
   3   3   3       44.28       41.03      0.47 o 
   4   3   3       97.65      102.12      1.37 o 
   5   3   3        2.00        2.33      0.27 o 
   6   3   3        1.36        1.53      0.17 o 
  -6   4   3        3.92        4.51      0.90 o 
  -5   4   3        1.29        2.43      0.53 o 
  -4   4   3        3.99        3.71      0.50 o 
  -3   4   3       22.70       29.11      3.29 o 
  -2   4   3      742.47      834.33     23.53 o 
  -1   4   3      371.62      367.54      5.68 o 
   0   4   3       26.70       28.59      0.40 o 
   1   4   3       10.68        9.65      0.49 o 
   2   4   3       14.36       13.59      0.25 o 
   3   4   3      241.63      238.22      2.67 o 
   4   4   3       88.24       86.03      2.86 o 
   5   4   3       52.90       53.49      1.18 o 
   6   4   3        0.07        0.21      0.17 o 
  -6   5   3        0.80        0.34      0.41 o 
  -5   5   3        2.21        2.41      0.47 o 
  -4   5   3        0.02       -0.13      0.28 o 
  -3   5   3      142.40      141.76      3.22 o 
  -2   5   3        7.40        8.58      0.35 o 
  -1   5   3       70.11       66.14      0.98 o 
   0   5   3      288.75      303.04      3.87 o 
   1   5   3      147.39      139.46      1.45 o 
   2   5   3       39.61       38.41      0.49 o 
   3   5   3       33.92       35.82      0.53 o 
   4   5   3       82.50       83.68      1.17 o 
   5   5   3       65.18       61.39      1.07 o 
   6   5   3        2.90        2.63      2.08 o 
  -6   6   3       16.17       18.25      1.19 o 
  -5   6   3       13.12       16.49      1.02 o 
  -4   6   3        2.31        2.49      0.44 o 
  -3   6   3        3.99        4.82      0.43 o 
  -2   6   3      149.41      148.50      2.73 o 
  -1   6   3       69.58       64.90      1.12 o 
   0   6   3        5.92        4.63      0.24 o 
   1   6   3        0.39        0.23      0.11 o 
   2   6   3       15.66       17.33      0.39 o 
   3   6   3       45.64       46.55      0.84 o 
   4   6   3        1.31        1.12      0.19 o 
   5   6   3        0.06        0.09      0.12 o 
   6   6   3        0.50        0.84      0.52 o 
  -5   7   3        0.01        0.98      1.00 o 
  -4   7   3        6.61        6.78      0.59 o 
  -3   7   3        1.90        1.66      0.28 o 
  -2   7   3      106.31      107.98      2.06 o 
  -1   7   3        9.97       10.54      0.36 o 
   0   7   3       22.16       19.12      0.48 o 
   1   7   3        0.98        1.19      0.24 o 
   2   7   3       16.30       15.07      0.39 o 
   3   7   3        1.69        1.48      0.32 o 
   4   7   3        0.00        0.05      0.14 o 
   5   7   3        7.70        7.95      0.86 o 
  -5   8   3        7.44        7.31      0.73 o 
  -4   8   3        0.00       -0.07      0.33 o 
  -3   8   3        5.91        6.42      0.40 o 
  -2   8   3        0.90        1.12      0.29 o 
  -1   8   3      116.63      112.68      1.97 o 
   0   8   3       38.56       36.84      0.75 o 
   1   8   3       23.52       22.22      0.64 o 
   2   8   3        8.99        8.24      0.26 o 
   3   8   3        1.39        1.05      0.19 o 
   4   8   3       27.06       29.51      1.71 o 
   5   8   3        1.13        0.64      0.56 o 
  -4   9   3        2.18        1.02      0.93 o 
  -3   9   3       10.34       10.25      0.53 o 
  -2   9   3        1.60        0.88      0.35 o 
  -1   9   3       31.14       27.14      0.94 o 
   0   9   3        1.10        0.12      0.30 o 
   1   9   3        6.66        7.99      1.35 o 
   2   9   3       10.60        9.98      0.36 o 
   3   9   3       10.36        7.77      0.31 o 
   4   9   3       17.92       21.06      1.30 o 
  -4  10   3        8.82        9.20      1.12 o 
  -3  10   3        0.08        0.19      0.27 o 
  -2  10   3        2.02        2.33      0.53 o 
  -1  10   3        0.59        0.42      0.41 o 
   0  10   3       37.85       37.52      0.91 o 
   1  10   3        0.26        0.58      0.26 o 
   2  10   3       10.54        9.75      0.41 o 
   3  10   3        4.04        4.43      0.23 o 
  -3  11   3        0.03        0.30      0.24 o 
  -2  11   3       14.08       12.65      0.64 o 
  -1  11   3        0.61        0.54      0.32 o 
   0  11   3        6.45        7.16      0.42 o 
   1  11   3        8.78        9.59      0.45 o 
   2  11   3        0.02       -0.01      0.14 o 
  -1  12   3        4.51        4.55      0.59 o 
   0  12   3        0.01        0.06      0.32 o 
   1  12   3        1.09        0.88      0.34 o 
   0 -13   4        1.52        1.60      0.50 o 
   1 -13   4        0.03        0.20      0.34 o 
  -2 -12   4        3.95        4.04      1.23 o 
  -1 -12   4       18.99       20.67      0.75 o 
   0 -12   4        0.67        0.73      0.37 o 
   1 -12   4       14.80       14.58      0.96 o 
   2 -12   4        1.87        1.52      0.64 o 
   3 -12   4        0.11        0.29      0.55 o 
  -3 -11   4        3.98        4.47      1.22 o 
  -2 -11   4        3.26        2.44      0.91 o 
  -1 -11   4        0.27        0.38      0.29 o 
   0 -11   4       12.25       10.19      0.79 o 
   1 -11   4       14.46       12.83      0.95 o 
   2 -11   4        4.82        4.91      1.02 o 
   3 -11   4        0.84        0.84      0.57 o 
   4 -11   4        0.51        0.10      1.67 o 
  -4 -10   4       24.07       28.40      0.89 o 
  -3 -10   4        0.12        0.09      0.29 o 
  -2 -10   4        3.88        3.84      0.42 o 
  -1 -10   4        8.68        7.81      0.67 o 
   0 -10   4        8.35        9.44      1.23 o 
   1 -10   4       58.24       59.31      1.69 o 
   2 -10   4        2.87        2.67      0.59 o 
   3 -10   4        0.39        0.42      0.48 o 
   4 -10   4        0.10        0.04      0.75 o 
  -5  -9   4        2.33        3.58      1.20 o 
  -4  -9   4        5.74        6.53      0.56 o 
  -3  -9   4        0.65        0.71      0.47 o 
  -2  -9   4       15.88       16.59      0.64 o 
  -1  -9   4      398.11      408.42      8.08 o 
   0  -9   4       47.19       42.67      1.63 o 
   1  -9   4       32.39       31.93      1.12 o 
   2  -9   4        0.62        0.76      0.47 o 
   3  -9   4       49.81       53.67      1.99 o 
   4  -9   4       24.66       24.77      1.88 o 
   5  -9   4        2.00        1.49      1.02 o 
  -5  -8   4       19.78       19.10      0.80 o 
  -4  -8   4        0.06       -0.03      0.26 o 
  -3  -8   4       26.84       26.43      0.77 o 
  -2  -8   4       25.70       30.64      1.15 o 
  -1  -8   4     1276.10     1383.17     29.98 o 
   0  -8   4       35.82       34.70      1.92 o 
   1  -8   4        0.14        0.40      0.37 o 
   2  -8   4        1.10        0.92      0.53 o 
   3  -8   4       29.93       29.60      1.53 o 
   4  -8   4       64.79       73.02      3.07 o 
   5  -8   4        1.83        1.88      0.78 o 
  -6  -7   4        5.14        4.07      1.34 o 
  -5  -7   4        0.49        0.53      0.32 o 
  -4  -7   4       29.50       26.90      0.92 o 
  -3  -7   4      194.80      190.77      2.88 o 
  -2  -7   4        3.78        3.99      1.01 o 
  -1  -7   4       66.90       65.62      1.60 o 
   0  -7   4      249.44      234.16      5.22 o 
   1  -7   4        0.13       -0.07      0.26 o 
   2  -7   4      134.96      145.21      3.14 o 
   3  -7   4       11.81       13.54      0.86 o 
   4  -7   4       12.29       12.37      1.03 o 
   5  -7   4       57.05       52.09      2.76 o 
   6  -7   4        1.82        1.60      1.12 o 
  -6  -6   4        3.50        4.24      0.57 o 
  -5  -6   4        0.17        0.58      0.30 o 
  -4  -6   4       23.30       21.56      0.68 o 
  -3  -6   4        4.57        5.57      0.39 o 
  -2  -6   4       88.90       86.18      2.17 o 
  -1  -6   4       16.07       14.78      0.72 o 
   0  -6   4       18.15       18.73      0.99 o 
   1  -6   4       75.39       87.36      1.93 o 
   2  -6   4        5.58        7.32      0.46 o 
   3  -6   4        2.13        1.70      0.60 o 
   4  -6   4      102.93      100.11      3.60 o 
   5  -6   4       31.30       30.76      1.33 o 
   6  -6   4        0.04        0.04      0.12 o 
  -6  -5   4        4.84        4.70      0.34 o 
  -5  -5   4        5.86        5.71      0.48 o 
  -4  -5   4       72.14       67.67      1.25 o 
  -3  -5   4      110.92      108.48      1.76 o 
  -2  -5   4      122.66      115.92      1.97 o 
  -1  -5   4       50.50       52.01      1.11 o 
   0  -5   4      104.88       95.25      1.87 o 
   1  -5   4      302.60      288.61      4.81 o 
   2  -5   4       77.81       79.14      1.57 o 
   3  -5   4        0.11        0.11      0.21 o 
   4  -5   4        0.01        0.00      0.27 o 
   5  -5   4        0.97        1.01      0.21 o 
   6  -5   4        0.15        0.00      0.14 o 
  -6  -4   4        3.50        3.82      0.38 o 
  -5  -4   4      113.18      112.34      1.84 o 
  -4  -4   4        0.00        0.14      0.18 o 
  -3  -4   4       13.79       14.49      0.37 o 
  -2  -4   4       72.91       82.86      1.35 o 
  -1  -4   4      110.62      122.76      2.23 o 
   0  -4   4      688.81      806.74     14.48 o 
   1  -4   4       31.92       32.30      0.99 o 
   2  -4   4        3.96        4.11      0.28 o 
   3  -4   4       47.05       42.26      0.88 o 
   4  -4   4       36.54       36.73      1.11 o 
   5  -4   4        4.60        4.08      0.56 o 
   6  -4   4        0.58        0.81      0.17 o 
  -6  -3   4       13.44       13.17      0.51 o 
  -5  -3   4       48.91       49.02      0.94 o 
  -4  -3   4      131.44      137.02      1.90 o 
  -3  -3   4      444.40      416.10     26.03 o 
  -2  -3   4      136.87      140.58      2.91 o 
  -1  -3   4      843.75      993.48     17.86 o 
   0  -3   4     1154.25     1278.54     24.72 o 
   1  -3   4      464.69      472.55      7.56 o 
   2  -3   4        0.83        0.55      0.22 o 
   3  -3   4        1.25        1.10      0.18 o 
   4  -3   4       15.92       14.26      0.41 o 
   5  -3   4        2.75        3.43      0.29 o 
   6  -3   4        4.37        4.64      0.25 o 
  -7  -2   4       25.25       28.03      1.39 o 
  -6  -2   4        3.65        4.84      0.71 o 
  -5  -2   4        8.00        6.78      0.26 o 
  -4  -2   4       24.79       21.18      0.48 o 
  -3  -2   4        3.26        1.34      0.34 o 
  -2  -2   4       36.38       34.99      0.60 o 
  -1  -2   4       13.11       10.92      0.34 o 
   0  -2   4     1878.65     2022.46     41.81 o 
   1  -2   4      256.60      246.04      3.76 o 
   2  -2   4       60.80       58.07      0.98 o 
   3  -2   4      403.74      440.27      9.88 o 
   4  -2   4       10.79       10.86      0.33 o 
   5  -2   4       12.35       11.38      0.46 o 
   6  -2   4       11.22       10.87      0.42 o 
   7  -2   4       25.71       25.49      0.55 o 
  -7  -1   4        3.64        3.39      0.75 o 
  -6  -1   4        3.80        2.75      0.61 o 
  -5  -1   4       50.64       45.09      0.74 o 
  -4  -1   4       75.86       82.82      1.29 o 
  -3  -1   4       26.78       25.14      0.42 o 
  -2  -1   4        0.18        0.10      0.13 o 
  -1  -1   4     1181.71     1267.67     23.56 o 
   0  -1   4       60.47       56.95      0.85 o 
   1  -1   4       35.59       34.56      0.93 o 
   2  -1   4      129.37      115.03      2.33 o 
   3  -1   4      131.46      130.91      3.24 o 
   4  -1   4      353.80      357.18      4.68 o 
   5  -1   4      215.97      206.69      2.83 o 
   6  -1   4        1.03        0.91      0.25 o 
   7  -1   4       13.61       15.12      0.50 o 
  -7   0   4       16.48       17.64      1.19 o 
  -6   0   4       38.99       36.18      1.55 o 
  -5   0   4        4.48        5.92      1.00 o 
  -4   0   4       27.14       26.25      0.39 o 
  -3   0   4       78.29       71.31      0.89 o 
  -2   0   4        0.51       -0.01      0.11 o 
  -1   0   4      254.05      252.51      3.61 o 
   0   0   4     1890.06     1922.28     54.51 o 
   1   0   4       84.14      101.78      1.35 o 
   2   0   4       34.14       27.15      0.48 o 
   3   0   4      253.55      248.43      3.01 o 
   4   0   4      185.91      177.38      2.26 o 
   5   0   4        2.13        2.31      0.18 o 
   6   0   4        1.27        1.27      0.19 o 
   7   0   4        3.40        2.98      0.33 o 
  -7   1   4        0.19        0.08      0.50 o 
  -6   1   4        4.39        3.42      0.73 o 
  -5   1   4        0.19        0.01      0.49 o 
  -4   1   4      238.17      230.94      5.63 o 
  -3   1   4      159.76      173.97      4.34 o 
  -2   1   4      222.15      216.82      3.37 o 
  -1   1   4        3.00        3.07      0.27 o 
   0   1   4        9.18        6.27      0.16 o 
   1   1   4     1127.77     1261.61     33.27 o 
   2   1   4      748.08      822.33     11.18 o 
   3   1   4        1.53        1.52      0.16 o 
   4   1   4      137.65      132.73      1.68 o 
   5   1   4       11.04       11.83      0.31 o 
   6   1   4        0.06        0.16      0.12 o 
   7   1   4        0.00       -0.16      0.16 o 
  -7   2   4        2.25        2.41      0.60 o 
  -6   2   4       20.62       20.80      1.85 o 
  -5   2   4        1.54        2.45      0.92 o 
  -4   2   4       36.32       38.70      1.29 o 
  -3   2   4       32.59       35.19      1.07 o 
  -2   2   4      178.21      186.93      8.85 o 
  -1   2   4     1972.98     1335.94    616.46 o 
   0   2   4      209.37      171.58      1.88 o 
   1   2   4      173.51      178.18      3.71 o 
   2   2   4        6.20        5.48      0.24 o 
   3   2   4       29.81       32.01      0.36 o 
   4   2   4      182.04      179.23      2.17 o 
   5   2   4        7.45        8.18      0.34 o 
   6   2   4        0.28        0.26      0.17 o 
  -6   3   4       10.64        7.94      0.66 o 
  -5   3   4        0.17        0.63      0.50 o 
  -4   3   4        2.70        4.11      0.56 o 
  -3   3   4       35.24       32.41      1.05 o 
  -2   3   4      566.97      608.04     38.62 o 
  -1   3   4      326.10      344.70      4.34 o 
   0   3   4       52.06       56.04      2.75 o 
   1   3   4        2.69        3.52      0.19 o 
   2   3   4       40.78       39.01      0.67 o 
   3   3   4        8.42        7.95      0.20 o 
   4   3   4      525.51      537.82      7.69 o 
   5   3   4       82.18       81.81      1.10 o 
   6   3   4       30.28       29.18      0.68 o 
  -6   4   4        3.10        2.73      0.54 o 
  -5   4   4       24.15       24.28      1.05 o 
  -4   4   4        1.38        2.09      0.53 o 
  -3   4   4        1.11        0.96      0.37 o 
  -2   4   4        2.68        2.79      0.20 o 
  -1   4   4      117.44      108.59      1.52 o 
   0   4   4       22.67       21.64      0.40 o 
   1   4   4       40.71       40.77      0.71 o 
   2   4   4       99.77       96.81      0.93 o 
   3   4   4      309.12      319.86      8.66 o 
   4   4   4      139.61      135.87      1.97 o 
   5   4   4       55.97       56.14      1.63 o 
   6   4   4        2.21        2.72      0.86 o 
  -6   5   4        0.19        0.48      0.54 o 
  -5   5   4       13.94       12.93      1.16 o 
  -4   5   4        0.01        0.18      0.47 o 
  -3   5   4      338.33      346.09      9.35 o 
  -2   5   4        3.28        2.31      0.17 o 
  -1   5   4        1.72        2.35      0.17 o 
   0   5   4      132.35      141.61      2.31 o 
   1   5   4      408.61      419.23      8.42 o 
   2   5   4        1.53        1.26      0.08 o 
   3   5   4        1.91        1.54      0.12 o 
   4   5   4      101.39       95.05      2.86 o 
   5   5   4        1.79        1.06      0.32 o 
   6   5   4       17.96       17.66      1.03 o 
  -6   6   4        2.33        3.84      0.67 o 
  -5   6   4       16.29       20.52      1.13 o 
  -4   6   4       14.77       14.76      0.72 o 
  -3   6   4       45.79       39.82      1.98 o 
  -2   6   4      373.38      361.22      6.06 o 
  -1   6   4       48.67       47.14      0.88 o 
   0   6   4        0.96        0.54      0.16 o 
   1   6   4        6.42        6.99      0.24 o 
   2   6   4       63.99       60.75      0.82 o 
   3   6   4       90.30       83.76      1.96 o 
   4   6   4        1.14        1.22      0.12 o 
   5   6   4       26.59       29.15      1.48 o 
  -5   7   4        8.88       10.18      1.23 o 
  -4   7   4       21.35       22.14      1.07 o 
  -3   7   4        8.01        5.42      1.48 o 
  -2   7   4        0.85        2.46      1.12 o 
  -1   7   4        5.09        4.40      0.29 o 
   0   7   4      109.24      105.11     11.12 o 
   1   7   4        5.16        5.18      0.27 o 
   2   7   4        3.62        3.22      0.21 o 
   3   7   4       19.10       15.39      0.39 o 
   4   7   4        3.28        3.28      0.30 o 
   5   7   4       16.64       21.39      1.25 o 
  -5   8   4        0.18        0.29      0.54 o 
  -4   8   4        1.19        0.69      0.41 o 
  -3   8   4        0.47        0.41      0.20 o 
  -2   8   4       40.79       40.56      1.28 o 
  -1   8   4       15.93       17.52      0.55 o 
   0   8   4       21.05       22.67      1.04 o 
   1   8   4       17.79       19.30      0.60 o 
   2   8   4        1.48        1.32      0.16 o 
   3   8   4       26.17       23.76      0.81 o 
   4   8   4        0.21        0.54      0.52 o 
   5   8   4        7.43        9.70      1.01 o 
  -4   9   4       10.94       11.72      0.81 o 
  -3   9   4       11.28        9.62      0.82 o 
  -2   9   4       19.40       19.51      0.64 o 
  -1   9   4       15.56       13.93      0.57 o 
   0   9   4        1.53        1.16      0.44 o 
   1   9   4       21.39       16.73      2.07 o 
   2   9   4        0.44        0.31      0.19 o 
   3   9   4       15.82       15.53      1.65 o 
   4   9   4        0.45        0.38      0.55 o 
  -3  10   4        0.07        0.05      0.23 o 
  -2  10   4       17.72       17.65      0.67 o 
  -1  10   4       30.64       28.48      0.88 o 
   0  10   4        0.34        0.37      0.32 o 
   1  10   4        0.04        0.05      0.18 o 
   2  10   4        5.36        4.10      0.26 o 
   3  10   4        2.75        3.63      0.79 o 
  -2  11   4        2.28        2.36      0.52 o 
  -1  11   4        0.01       -0.09      0.27 o 
   0  11   4        0.00       -0.22      0.30 o 
   1  11   4        0.00        0.06      0.27 o 
   2  11   4        0.12        0.34      0.32 o 
   0 -13   5        0.29        0.19      0.33 o 
  -2 -12   5        2.32        2.51      0.51 o 
  -1 -12   5        2.68        2.62      0.49 o 
   0 -12   5        0.22        0.08      0.32 o 
   1 -12   5        7.57        7.86      0.88 o 
   2 -12   5        0.35        0.45      0.54 o 
  -3 -11   5       20.62       24.92      0.85 o 
  -2 -11   5        1.79        2.12      0.48 o 
  -1 -11   5        0.88        0.71      0.47 o 
   0 -11   5        1.69        2.54      0.64 o 
   1 -11   5        5.79        6.18      0.72 o 
   2 -11   5       28.52       30.59      1.36 o 
   3 -11   5        0.00       -0.07      0.59 o 
  -4 -10   5        0.49        0.25      0.57 o 
  -3 -10   5       21.90       24.56      0.92 o 
  -2 -10   5        0.04        0.25      0.28 o 
  -1 -10   5       13.17       13.23      1.02 o 
   0 -10   5      144.98      146.05      3.26 o 
   1 -10   5        4.69        4.74      0.65 o 
   2 -10   5        2.63        3.17      0.85 o 
   3 -10   5        0.28        0.06      0.34 o 
   4 -10   5        0.06       -0.12      0.47 o 
  -5  -9   5       14.89       17.98      0.85 o 
  -4  -9   5        0.94        1.26      0.46 o 
  -3  -9   5        0.26        0.33      0.33 o 
  -2  -9   5       49.77       51.31      2.34 o 
  -1  -9   5       15.34       16.85      1.07 o 
   0  -9   5       45.10       45.47      1.85 o 
   1  -9   5        2.92        2.85      0.59 o 
   2  -9   5       26.14       28.00      1.09 o 
   3  -9   5       58.97       60.90      1.80 o 
   4  -9   5        2.99        3.12      0.69 o 
   5  -9   5       27.05       29.92      3.44 o 
  -5  -8   5        7.36        8.31      2.20 o 
  -4  -8   5       12.30       12.63      0.59 o 
  -3  -8   5       50.13       50.14      1.10 o 
  -2  -8   5       16.50       18.10      1.24 o 
  -1  -8   5        0.25        0.43      0.88 o 
   0  -8   5      112.78      110.68      2.47 o 
   1  -8   5       50.12       50.55      1.36 o 
   2  -8   5        1.81        1.98      0.44 o 
   3  -8   5        0.13        0.19      0.37 o 
   4  -8   5       76.56       81.00      2.50 o 
   5  -8   5        0.62       -0.51      0.75 o 
  -5  -7   5        0.99        0.76      0.47 o 
  -4  -7   5       29.50       31.05      0.87 o 
  -3  -7   5       64.04       66.69      1.30 o 
  -2  -7   5      418.40      404.83      7.75 o 
  -1  -7   5       34.76       36.03      1.53 o 
   0  -7   5        0.01       -0.02      0.37 o 
   1  -7   5       24.30       24.90      0.89 o 
   2  -7   5        9.76       10.42      0.59 o 
   3  -7   5        0.00        0.25      0.31 o 
   4  -7   5        9.12       11.38      0.75 o 
   5  -7   5       10.24       10.48      1.70 o 
   6  -7   5        3.56        3.04      0.75 o 
  -6  -6   5        3.93        2.88      0.33 o 
  -5  -6   5        5.73        5.02      0.44 o 
  -4  -6   5        1.19        1.06      0.33 o 
  -3  -6   5       75.20       71.73      1.75 o 
  -2  -6   5      436.35      423.96      8.04 o 
  -1  -6   5       15.20       13.21      0.66 o 
   0  -6   5      142.89      142.93      2.76 o 
   1  -6   5        2.29        2.84      0.42 o 
   2  -6   5       52.60       52.88      1.41 o 
   3  -6   5      168.41      184.00      3.74 o 
   4  -6   5        4.35        4.69      1.29 o 
   5  -6   5        1.91        1.78      0.57 o 
   6  -6   5        0.50        0.30      0.36 o 
  -6  -5   5        3.71        3.42      0.31 o 
  -5  -5   5        0.26        0.33      0.20 o 
  -4  -5   5       77.50       76.14      1.30 o 
  -3  -5   5       19.67       18.33      0.70 o 
  -2  -5   5       39.22       36.62      0.92 o 
  -1  -5   5        0.09        1.20      0.54 o 
   0  -5   5      121.80      126.43      2.73 o 
   1  -5   5      420.11      478.65      8.34 o 
   2  -5   5      108.51      106.06      2.03 o 
   3  -5   5        0.44        0.52      0.36 o 
   4  -5   5       16.91       15.96      0.88 o 
   5  -5   5        5.07        4.84      1.00 o 
   6  -5   5        2.77        3.24      0.40 o 
  -6  -4   5        9.43       11.61      0.39 o 
  -5  -4   5        8.78        7.95      0.36 o 
  -4  -4   5       19.59       18.84      0.57 o 
  -3  -4   5       23.75       22.41      0.78 o 
  -2  -4   5        9.27       11.51      0.44 o 
  -1  -4   5      935.03     1081.39     20.64 o 
   0  -4   5      485.63      590.65     10.35 o 
   1  -4   5       36.90       40.96      0.93 o 
   2  -4   5       12.66       13.24      0.66 o 
   3  -4   5        7.95        7.83      0.41 o 
   4  -4   5        9.06        9.06      0.97 o 
   5  -4   5        3.52        3.74      0.27 o 
   6  -4   5        7.36        6.94      0.31 o 
  -6  -3   5        7.74        7.28      0.60 o 
  -5  -3   5       84.72       84.17      1.49 o 
  -4  -3   5       83.98       85.19      1.48 o 
  -3  -3   5       73.49       73.13      1.34 o 
  -2  -3   5        0.05        0.49      0.24 o 
  -1  -3   5     1223.56     1361.01     26.83 o 
   0  -3   5      461.42      515.12      8.60 o 
   1  -3   5        7.17       10.28      0.58 o 
   2  -3   5      102.22      101.12      1.67 o 
   3  -3   5        5.44        5.24      0.33 o 
   4  -3   5        0.83        1.20      0.31 o 
   5  -3   5        2.70        2.85      0.23 o 
   6  -3   5       27.87       27.03      0.55 o 
  -6  -2   5       36.42       13.70      1.25 o 
  -5  -2   5        4.15        5.13      0.30 o 
  -4  -2   5      220.29      215.91      2.89 o 
  -3  -2   5      500.91      511.84      9.18 o 
  -2  -2   5       12.03       12.12      0.49 o 
  -1  -2   5        3.38        2.13      0.28 o 
   0  -2   5       21.05       20.82      0.84 o 
   1  -2   5        0.13        0.13      0.21 o 
   2  -2   5       39.60       44.38      0.85 o 
   3  -2   5       46.62       46.11      1.06 o 
   4  -2   5        6.59        7.11      0.34 o 
   5  -2   5        1.17        1.05      0.17 o 
   6  -2   5       14.42       12.63      0.36 o 
  -7  -1   5        5.90        7.91      0.97 o 
  -6  -1   5        6.79        8.73      1.35 o 
  -5  -1   5       12.29       12.92      0.41 o 
  -4  -1   5       44.69       44.68      0.65 o 
  -3  -1   5      268.75      249.95      5.46 o 
  -2  -1   5        0.07        0.02      0.12 o 
  -1  -1   5       12.27       11.86      0.42 o 
   0  -1   5        0.72        0.94      0.12 o 
   1  -1   5       60.10       63.08      0.95 o 
   2  -1   5      177.71      196.78      3.02 o 
   3  -1   5       14.77       11.82      0.42 o 
   4  -1   5       80.36       81.85      1.06 o 
   5  -1   5       30.87       32.04      0.59 o 
   6  -1   5       27.08       26.64      0.60 o 
  -7   0   5        1.37        1.75      0.70 o 
  -6   0   5        1.81        1.93      1.02 o 
  -5   0   5        1.34        1.00      0.47 o 
  -4   0   5      153.57      147.48      2.19 o 
  -3   0   5       65.98       60.08      1.22 o 
  -2   0   5       95.49       96.13      1.45 o 
  -1   0   5      416.81      418.98      6.46 o 
   0   0   5       35.16       37.36      0.52 o 
   1   0   5       18.19       17.97      0.52 o 
   2   0   5     3788.80     3964.25     97.07 o 
   3   0   5       28.70       25.80      0.57 o 
   4   0   5       19.15       16.71      0.42 o 
   5   0   5        0.81        0.89      0.13 o 
   6   0   5       95.58       91.54      1.41 o 
  -6   1   5        2.64        2.04      0.65 o 
  -5   1   5        0.35        0.13      0.38 o 
  -4   1   5        2.14        1.58      0.75 o 
  -3   1   5       23.35       21.62      0.31 o 
  -2   1   5       97.47      103.28      1.58 o 
  -1   1   5        5.18        4.52      0.20 o 
   0   1   5      430.07      484.79     13.37 o 
   1   1   5      585.95      640.91     24.77 o 
   2   1   5       90.17       90.53      2.35 o 
   3   1   5       31.16       40.64      1.96 o 
   4   1   5       13.49       11.58      0.19 o 
   5   1   5        6.76        7.32      0.26 o 
   6   1   5       24.38       27.32      0.64 o 
  -6   2   5        3.44        2.36      0.69 o 
  -5   2   5       16.16       18.50      1.06 o 
  -4   2   5        0.55        0.77      0.69 o 
  -3   2   5      107.51      104.67      2.53 o 
  -2   2   5       88.22       81.25      2.58 o 
  -1   2   5      184.56       -0.04      0.04 o 
   0   2   5       94.86      114.91      1.52 o 
   1   2   5      221.72      270.15      4.92 o 
   2   2   5       62.01       78.99      1.76 o 
   3   2   5       18.91       17.34      0.66 o 
   4   2   5       77.50       74.79      1.24 o 
   5   2   5       16.34       15.53      0.25 o 
   6   2   5        1.61        1.78      0.47 o 
  -6   3   5        0.28        0.66      0.43 o 
  -5   3   5       19.09       16.81      1.05 o 
  -4   3   5       11.00        9.08      1.14 o 
  -3   3   5      151.55      139.16      3.40 o 
  -2   3   5       18.60       18.85      0.60 o 
  -1   3   5        7.77        9.28      0.38 o 
   0   3   5      474.53      505.79      5.68 o 
   1   3   5       81.93       73.21      0.67 o 
   2   3   5       89.39       85.36      1.35 o 
   3   3   5      130.82      131.09      2.47 o 
   4   3   5      222.77      216.83      4.92 o 
   5   3   5        0.09        0.09      0.09 o 
   6   3   5       12.16       13.80      0.88 o 
  -6   4   5        0.60        0.28      0.50 o 
  -5   4   5        0.43        0.44      0.37 o 
  -4   4   5        4.26        3.67      0.45 o 
  -3   4   5       20.58       20.80      0.67 o 
  -2   4   5      351.82      361.96      4.96 o 
  -1   4   5       70.18       63.47      0.89 o 
   0   4   5       34.84       37.14      0.41 o 
   1   4   5       78.05       73.80      0.77 o 
   2   4   5        8.05        7.74      0.39 o 
   3   4   5      137.57      140.05      2.98 o 
   4   4   5       61.82       61.42      1.36 o 
   5   4   5       27.44       27.60      1.20 o 
   6   4   5        0.90        1.01      0.51 o 
  -6   5   5        0.85        1.03      0.50 o 
  -5   5   5       18.19       19.92      1.09 o 
  -4   5   5       10.36       11.65      0.64 o 
  -3   5   5      337.03      339.94      6.72 o 
  -2   5   5      249.87      250.65      3.40 o 
  -1   5   5       15.98       15.63      0.34 o 
   0   5   5      107.68       94.00      7.18 o 
   1   5   5        0.12        0.18      0.16 o 
   2   5   5      686.89      703.20     21.25 o 
   3   5   5      465.59      483.95      9.51 o 
   4   5   5       67.08       66.25      2.65 o 
   5   5   5        5.63        5.28      0.70 o 
   6   5   5        1.80        0.86      0.91 o 
  -5   6   5        0.14        0.03      0.59 o 
  -4   6   5       16.40       17.82      0.93 o 
  -3   6   5       74.64       74.42      1.81 o 
  -2   6   5       49.36       54.11      1.42 o 
  -1   6   5       14.17       10.90      0.81 o 
   0   6   5       75.02       73.53      1.35 o 
   1   6   5       37.22       38.87      0.94 o 
   2   6   5      408.18      412.93      5.92 o 
   3   6   5       46.84       47.42      1.71 o 
   4   6   5       18.45       20.09      0.86 o 
   5   6   5       16.28       19.66      1.35 o 
  -5   7   5        6.86       10.48      1.37 o 
  -4   7   5       74.31       77.86      2.23 o 
  -3   7   5       22.56       19.74      1.18 o 
  -2   7   5        4.28        3.00      0.81 o 
  -1   7   5        1.30        1.53      0.37 o 
   0   7   5      105.70      109.39      1.91 o 
   1   7   5       91.56       89.77      2.19 o 
   2   7   5       96.00       98.23      2.11 o 
   3   7   5       13.13       12.04      0.47 o 
   4   7   5       17.21       18.21      0.79 o 
   5   7   5       33.52       36.41      2.50 o 
  -5   8   5        0.18        0.36      0.45 o 
  -4   8   5        6.23        4.31      2.36 o 
  -3   8   5        7.34        8.13      0.34 o 
  -2   8   5        1.07        0.55      0.19 o 
  -1   8   5       19.54       19.34      0.64 o 
   0   8   5       18.77       14.71      8.37 o 
   1   8   5       47.47       50.38      1.39 o 
   2   8   5        3.41        2.97      0.28 o 
   3   8   5        1.07        1.21      0.39 o 
   4   8   5        8.15        5.24      4.26 o 
  -4   9   5        1.81        1.07      0.59 o 
  -3   9   5       16.23       16.68      1.00 o 
  -2   9   5        1.60        1.56      0.34 o 
  -1   9   5       21.99       24.50      0.74 o 
   0   9   5        3.19        3.28      0.38 o 
   1   9   5        0.07        0.13      0.31 o 
   2   9   5        5.01        5.96      0.25 o 
   3   9   5        0.19        0.70      0.56 o 
   4   9   5        1.03        2.90      1.35 o 
  -3  10   5        1.51        0.75      0.72 o 
  -2  10   5        5.22        6.02      0.51 o 
  -1  10   5        1.93        1.92      0.37 o 
   0  10   5        0.21       -0.05      0.25 o 
   1  10   5        0.42       -0.09      0.25 o 
   2  10   5        0.15        0.08      0.45 o 
   3  10   5        6.70        8.27      0.98 o 
  -2  11   5        2.36        2.07      0.50 o 
  -1  11   5        0.43        0.25      0.45 o 
   0  11   5        0.17        0.07      0.28 o 
   1  11   5        2.79        1.50      1.36 o 
  -2 -12   6        9.81        9.82      0.84 o 
  -1 -12   6        0.41        0.23      0.32 o 
   0 -12   6       16.87       18.92      1.04 o 
   1 -12   6        1.01        0.92      0.73 o 
   2 -12   6        4.18        3.55      0.75 o 
  -3 -11   6        2.31        3.23      0.54 o 
  -2 -11   6        0.23        0.33      0.39 o 
  -1 -11   6        5.69        6.44      0.68 o 
   0 -11   6        4.68        6.28      0.90 o 
   1 -11   6        0.79        0.96      0.52 o 
   2 -11   6       16.03       17.98      1.43 o 
   3 -11   6        1.75        1.97      0.64 o 
  -4 -10   6       11.76       13.19      0.81 o 
  -3 -10   6        0.06        0.05      0.41 o 
  -2 -10   6        9.85       11.25      1.07 o 
  -1 -10   6       18.97       19.71      1.01 o 
   0 -10   6       26.22       26.21      1.13 o 
   1 -10   6        1.30        0.70      0.65 o 
   2 -10   6        4.78        4.97      0.67 o 
   3 -10   6        9.62        9.70      0.83 o 
   4 -10   6        0.01        0.56      0.51 o 
  -4  -9   6        7.31        9.53      0.69 o 
  -3  -9   6        0.02        0.11      0.26 o 
  -2  -9   6       16.68       16.94      0.88 o 
  -1  -9   6       13.09       12.33      0.95 o 
   0  -9   6        0.20        0.53      0.48 o 
   1  -9   6       11.65       12.94      0.82 o 
   2  -9   6       19.85       21.83      1.06 o 
   3  -9   6       19.82       20.62      1.24 o 
   4  -9   6       12.01       14.75      1.31 o 
   5  -9   6        0.97        0.63      0.95 o 
  -5  -8   6        0.47        0.05      0.27 o 
  -4  -8   6       10.47       10.00      0.54 o 
  -3  -8   6        4.88        2.69      1.38 o 
  -2  -8   6       90.87       92.39      2.17 o 
  -1  -8   6      315.64      322.65      6.95 o 
   0  -8   6       67.96       66.75      1.83 o 
   1  -8   6       29.39       27.49      1.35 o 
   2  -8   6        2.07        1.33      0.58 o 
   3  -8   6       11.44       12.50      1.01 o 
   4  -8   6       70.47       75.50      2.05 o 
   5  -8   6        1.74        1.38      0.93 o 
  -5  -7   6        0.02        0.03      0.21 o 
  -4  -7   6       55.68       55.73      1.27 o 
  -3  -7   6      139.36      134.10      3.26 o 
  -2  -7   6      236.47      245.14      5.23 o 
  -1  -7   6       50.31       50.34      1.58 o 
   0  -7   6        0.00        0.09      0.50 o 
   1  -7   6       42.15       44.24      1.22 o 
   2  -7   6        6.20        6.74      0.56 o 
   3  -7   6       30.87       31.91      1.27 o 
   4  -7   6       30.61       31.43      1.15 o 
   5  -7   6        2.09        2.30      0.79 o 
  -6  -6   6        1.06        0.77      0.26 o 
  -5  -6   6        0.38        0.22      0.21 o 
  -4  -6   6        5.63        5.59      0.37 o 
  -3  -6   6       18.93       17.45      0.86 o 
  -2  -6   6       73.73       68.00      2.24 o 
  -1  -6   6       68.36       68.95      2.08 o 
   0  -6   6        0.00        0.44      0.42 o 
   1  -6   6       12.62       16.16      0.75 o 
   2  -6   6       22.72       26.30      0.78 o 
   3  -6   6      105.82      109.91      2.81 o 
   4  -6   6       37.20       37.64      1.23 o 
   5  -6   6        2.76        3.78      0.78 o 
   6  -6   6        3.07        3.39      1.23 o 
  -6  -5   6        4.23        4.04      0.39 o 
  -5  -5   6        0.07        0.17      0.19 o 
  -4  -5   6        2.31        2.23      0.34 o 
  -3  -5   6      171.67      176.14      3.30 o 
  -2  -5   6        1.09        1.74      0.36 o 
  -1  -5   6       38.56       36.26      1.18 o 
   0  -5   6      255.55      242.99      4.52 o 
   1  -5   6      183.82      200.06      4.77 o 
   2  -5   6       17.30       18.30      0.59 o 
   3  -5   6      121.35      122.75      2.27 o 
   4  -5   6       56.69       57.07      1.92 o 
   5  -5   6       19.42       17.25      1.48 o 
   6  -5   6       10.70       11.79      0.81 o 
  -6  -4   6        8.65        7.57      0.34 o 
  -5  -4   6       18.25       16.70      0.49 o 
  -4  -4   6       15.99       14.44      0.50 o 
  -3  -4   6       75.87       76.82      1.52 o 
  -2  -4   6      156.14      164.81      2.87 o 
  -1  -4   6       66.43       88.02      1.60 o 
   0  -4   6        8.20        9.24      0.57 o 
   1  -4   6       24.51       24.59      0.92 o 
   2  -4   6      391.46      366.72      6.10 o 
   3  -4   6       57.43       53.12      1.06 o 
   4  -4   6        1.02        0.91      0.49 o 
   5  -4   6       44.37       45.30      1.04 o 
   6  -4   6        0.01        0.06      0.20 o 
  -6  -3   6        0.84        0.71      0.17 o 
  -5  -3   6       49.61       49.12      0.90 o 
  -4  -3   6       65.31       70.78      1.21 o 
  -3  -3   6      198.82      208.04      3.80 o 
  -2  -3   6      335.85      357.14      6.08 o 
  -1  -3   6      160.61      174.83      2.98 o 
   0  -3   6     1613.56     1880.31     40.24 o 
   1  -3   6      212.10      218.40      3.40 o 
   2  -3   6        8.58        7.84      0.31 o 
   3  -3   6        0.28       -0.07      0.14 o 
   4  -3   6        8.86        6.78      0.84 o 
   5  -3   6        9.44        8.89      0.34 o 
   6  -3   6       25.04       21.41      0.70 o 
  -6  -2   6        1.30        1.60      0.46 o 
  -5  -2   6       14.04       11.83      0.40 o 
  -4  -2   6       99.95       98.40      1.62 o 
  -3  -2   6        3.41        3.55      0.38 o 
  -2  -2   6      351.79      335.37      5.38 o 
  -1  -2   6      931.86     1105.33     20.60 o 
   0  -2   6       64.56       60.86      0.99 o 
   1  -2   6       56.79       52.94      1.01 o 
   2  -2   6        1.27        0.80      0.22 o 
   3  -2   6       16.17       15.96      0.38 o 
   4  -2   6        0.55        0.13      0.20 o 
   5  -2   6        3.67        3.97      0.33 o 
   6  -2   6        3.49        3.28      0.25 o 
  -6  -1   6       26.66       30.00      1.47 o 
  -5  -1   6        1.40        1.67      0.16 o 
  -4  -1   6       48.96       47.15      0.72 o 
  -3  -1   6       29.37       24.59      0.96 o 
  -2  -1   6        2.67        3.24      0.37 o 
  -1  -1   6        1.34        0.89      0.15 o 
   0  -1   6      599.90      684.72     11.54 o 
   1  -1   6       61.35       62.90      1.64 o 
   2  -1   6        0.02       -0.01      0.09 o 
   3  -1   6        5.51        5.55      0.46 o 
   4  -1   6       27.75       26.42      0.44 o 
   5  -1   6      187.39      175.77      2.75 o 
   6  -1   6       10.33        8.94      0.30 o 
  -6   0   6        1.08        1.38      0.63 o 
  -5   0   6       17.88       18.86      1.61 o 
  -4   0   6       14.53       14.14      0.95 o 
  -3   0   6       12.14       11.49      0.45 o 
  -2   0   6        1.23        0.24      0.19 o 
  -1   0   6       13.49       15.35      0.59 o 
   0   0   6      178.76      177.01      2.42 o 
   1   0   6      300.31      343.68      6.89 o 
   2   0   6        7.80        5.28      0.14 o 
   3   0   6       19.70       24.53      0.38 o 
   4   0   6        5.39        3.16      0.20 o 
   5   0   6      147.67      135.96      2.08 o 
   6   0   6        0.66        0.69      0.14 o 
  -6   1   6        0.13       -0.08      0.46 o 
  -5   1   6       38.02       40.92      2.18 o 
  -4   1   6       16.05       13.63      0.80 o 
  -3   1   6       47.47       48.41      0.87 o 
  -2   1   6       57.73       56.28      1.06 o 
  -1   1   6      103.49      106.25      1.51 o 
   0   1   6      490.42      517.77     12.09 o 
   1   1   6      258.24      292.33      8.97 o 
   2   1   6       50.89       55.27      1.32 o 
   3   1   6        2.50        4.64      0.45 o 
   4   1   6       40.62       41.70      0.96 o 
   5   1   6        1.70        1.43      0.12 o 
   6   1   6        7.61        7.36      0.66 o 
  -6   2   6        2.11        1.83      0.69 o 
  -5   2   6        7.77        6.06      0.78 o 
  -4   2   6       19.00       20.07      1.01 o 
  -3   2   6        3.76        4.64      0.14 o 
  -2   2   6       36.99       39.59      1.43 o 
  -1   2   6        3.66        3.16      1.28 o 
   0   2   6       59.83       60.54      1.17 o 
   1   2   6      317.42      374.42      7.84 o 
   2   2   6        8.82        9.62      0.52 o 
   3   2   6        6.16        7.64      0.84 o 
   4   2   6       10.34        9.97      1.06 o 
   5   2   6       15.08       15.23      0.88 o 
   6   2   6       14.41       17.71      1.00 o 
  -6   3   6        2.52        3.48      0.74 o 
  -5   3   6        0.19        0.09      0.43 o 
  -4   3   6      100.41       92.64      2.68 o 
  -3   3   6       22.48       25.18      1.00 o 
  -2   3   6       48.69       48.94      0.90 o 
  -1   3   6      139.76      153.31      3.46 o 
   0   3   6      176.10      184.33      2.16 o 
   1   3   6       43.75       40.16      0.41 o 
   2   3   6       24.61       25.72      0.86 o 
   3   3   6       61.68       56.98      1.62 o 
   4   3   6       28.58       29.59      1.67 o 
   5   3   6        7.67       10.66      1.23 o 
   6   3   6        4.42       22.08      1.71 o 
  -6   4   6        4.16        5.35      0.82 o 
  -5   4   6        0.19       -0.29      0.36 o 
  -4   4   6        8.08        6.75      0.64 o 
  -3   4   6       42.01       39.32      1.09 o 
  -2   4   6      157.57      171.72      2.28 o 
  -1   4   6       10.72       12.59      1.22 o 
   0   4   6        7.53        8.57      0.24 o 
   1   4   6        2.86        3.39      0.19 o 
   2   4   6      216.12      219.21      4.88 o 
   3   4   6      317.07      321.45      5.84 o 
   4   4   6       54.46       57.45      2.48 o 
   5   4   6        0.11       -0.08      0.68 o 
   6   4   6       14.08       13.95      1.56 o 
  -6   5   6        0.05       -0.45      1.19 o 
  -5   5   6        2.53        2.70      0.54 o 
  -4   5   6        3.82        3.81      0.48 o 
  -3   5   6        3.08        3.22      0.44 o 
  -2   5   6       38.44       40.09      0.79 o 
  -1   5   6       72.74       77.20      0.86 o 
   0   5   6       24.33       22.73      0.31 o 
   1   5   6      109.93      111.52      1.26 o 
   2   5   6      400.89      398.87      7.35 o 
   3   5   6      179.49      178.47      3.47 o 
   4   5   6        1.59        1.04      0.44 o 
   5   5   6        1.30        2.29      0.72 o 
  -5   6   6       25.07       28.48      1.20 o 
  -4   6   6        7.91        8.03      0.89 o 
  -3   6   6      159.29      159.11      3.66 o 
  -2   6   6       21.21       19.42      0.61 o 
  -1   6   6       86.82       86.26      1.22 o 
   0   6   6      186.46      175.62      2.07 o 
   1   6   6       67.11       66.81      0.89 o 
   2   6   6       42.28       46.08      1.28 o 
   3   6   6        5.38        6.47      0.56 o 
   4   6   6       17.41       17.53      0.92 o 
   5   6   6        3.33        4.50      0.78 o 
  -5   7   6       20.41       24.25      1.16 o 
  -4   7   6       15.93       13.41      0.80 o 
  -3   7   6       12.59       11.09      0.61 o 
  -2   7   6       10.47       11.03      0.37 o 
  -1   7   6        6.74        7.06      0.27 o 
   0   7   6       48.56       48.85      1.03 o 
   1   7   6       23.28       24.13      0.60 o 
   2   7   6       58.99       57.88      2.40 o 
   3   7   6        4.05        4.86      0.57 o 
   4   7   6        7.21        8.35      1.03 o 
  -4   8   6        0.01       -0.01      0.29 o 
  -3   8   6        5.98        4.23      0.47 o 
  -2   8   6       26.13       24.99      0.64 o 
  -1   8   6        0.71        0.43      0.23 o 
   0   8   6       16.68       12.96      4.89 o 
   1   8   6       21.78       21.99      0.54 o 
   2   8   6       40.41       39.53      1.14 o 
   3   8   6       14.75       16.20      0.77 o 
   4   8   6       14.45       16.13      0.84 o 
  -3   9   6        5.43        4.92      0.53 o 
  -2   9   6        0.00       -0.08      0.15 o 
  -1   9   6       10.67       11.10      0.56 o 
   0   9   6        2.03        1.48      1.60 o 
   1   9   6       25.54       28.05      1.79 o 
   2   9   6        1.96        1.67      0.61 o 
   3   9   6        3.74        3.94      1.26 o 
  -2  10   6        4.93        5.30      0.33 o 
  -1  10   6        3.58        4.05      0.46 o 
   0  10   6        4.27        1.69      1.92 o 
   1  10   6        1.60        0.87      0.68 o 
   2  10   6       16.24       18.81      1.25 o 
   0  11   6        4.63        1.99      2.20 o 
  -2 -12   7        1.30        1.39      0.45 o 
  -1 -12   7        0.88        0.81      0.68 o 
   0 -12   7        0.73        1.10      0.54 o 
   1 -12   7        2.33        2.90      0.71 o 
   2 -12   7        2.14        1.57      0.90 o 
  -3 -11   7        7.19        7.44      0.81 o 
  -2 -11   7        2.38        3.65      0.75 o 
  -1 -11   7        1.25        1.65      0.55 o 
   0 -11   7        0.12       -0.24      0.52 o 
   1 -11   7        0.28        0.05      0.53 o 
   2 -11   7        0.34        0.98      0.54 o 
   3 -11   7        0.41        0.63      0.54 o 
  -4 -10   7       19.26       25.65      1.29 o 
  -3 -10   7        0.02        0.25      0.30 o 
  -2 -10   7        1.63        2.19      0.58 o 
  -1 -10   7        2.20        1.78      0.57 o 
   0 -10   7        0.00        0.02      0.57 o 
   1 -10   7        0.69        0.55      0.46 o 
   2 -10   7        4.61        4.21      0.69 o 
   3 -10   7        4.73        4.29      1.14 o 
   4 -10   7        1.08        0.68      0.77 o 
  -4  -9   7        2.51        3.43      1.00 o 
  -3  -9   7        1.92        0.91      0.84 o 
  -2  -9   7       14.82       16.72      0.89 o 
  -1  -9   7        1.65        1.25      0.53 o 
   0  -9   7       12.38       11.33      0.94 o 
   1  -9   7       68.28       65.15      2.12 o 
   2  -9   7       10.74        9.58      0.99 o 
   3  -9   7        5.06        5.84      1.00 o 
   4  -9   7       16.59       18.86      1.16 o 
  -5  -8   7        7.13        7.09      1.94 o 
  -4  -8   7       12.31       11.22      0.69 o 
  -3  -8   7       24.68       25.50      1.40 o 
  -2  -8   7        0.08        0.54      0.66 o 
  -1  -8   7       67.83       65.94      2.17 o 
   0  -8   7       77.69       75.07      2.72 o 
   1  -8   7        7.02        7.16      0.68 o 
   2  -8   7       19.25       16.87      0.79 o 
   3  -8   7       26.58       27.57      1.02 o 
   4  -8   7       27.38       28.11      1.59 o 
   5  -8   7        0.23       -0.13      1.20 o 
  -5  -7   7        0.57        0.29      0.38 o 
  -4  -7   7        3.16        2.57      0.77 o 
  -3  -7   7       63.84       60.07      1.80 o 
  -2  -7   7      115.81      112.33      2.53 o 
  -1  -7   7       15.38       14.60      0.79 o 
   0  -7   7       98.84       91.74      2.08 o 
   1  -7   7       25.09       22.71      1.17 o 
   2  -7   7       12.47       11.33      0.61 o 
   3  -7   7       13.83       15.23      0.84 o 
   4  -7   7       87.32       87.43      2.40 o 
   5  -7   7        4.42        5.25      1.00 o 
  -5  -6   7        3.69        2.88      0.32 o 
  -4  -6   7       15.26       14.64      0.53 o 
  -3  -6   7        0.79        0.94      0.69 o 
  -2  -6   7      182.02      166.91      4.99 o 
  -1  -6   7        6.47        6.08      0.52 o 
   0  -6   7        9.18        7.33      0.71 o 
   1  -6   7        0.00        0.25      0.33 o 
   2  -6   7        8.80       10.37      0.76 o 
   3  -6   7        9.61       10.59      0.69 o 
   4  -6   7       37.96       37.68      1.22 o 
   5  -6   7        6.73        7.07      0.95 o 
  -6  -5   7        0.01        0.03      0.19 o 
  -5  -5   7       29.05       27.20      0.67 o 
  -4  -5   7       37.86       35.58      1.10 o 
  -3  -5   7      502.54      482.13      9.28 o 
  -2  -5   7        2.00        2.55      0.42 o 
  -1  -5   7      117.89      123.16      2.26 o 
   0  -5   7       15.75       15.58      1.12 o 
   1  -5   7        4.65        4.91      0.66 o 
   2  -5   7       14.24       14.83      0.75 o 
   3  -5   7       45.58       47.09      1.57 o 
   4  -5   7       26.85       25.75      0.82 o 
   5  -5   7        2.93        2.67      1.07 o 
   6  -5   7        0.90        0.23      0.31 o 
  -6  -4   7       10.00        9.80      0.47 o 
  -5  -4   7        0.10        0.04      0.22 o 
  -4  -4   7        5.98        7.33      0.58 o 
  -3  -4   7       15.23       15.57      0.81 o 
  -2  -4   7      108.96      113.98      2.02 o 
  -1  -4   7       59.17       65.12      1.27 o 
   0  -4   7       51.43       45.97      1.15 o 
   1  -4   7        0.79        1.21      0.34 o 
   2  -4   7       31.09       29.15      0.89 o 
   3  -4   7      174.80      172.97      3.28 o 
   4  -4   7      140.24      139.21      3.67 o 
   5  -4   7        0.44        0.07      0.33 o 
   6  -4   7        0.79        0.29      0.32 o 
  -6  -3   7        1.67        1.64      0.57 o 
  -5  -3   7        0.00        0.02      0.12 o 
  -4  -3   7       15.34       16.67      0.74 o 
  -3  -3   7       12.88       12.44      0.75 o 
  -2  -3   7      172.95      173.44      2.87 o 
  -1  -3   7      252.60      253.34      4.08 o 
   0  -3   7       23.18       15.34      0.72 o 
   1  -3   7       45.98       45.76      1.09 o 
   2  -3   7      347.61      338.97      5.57 o 
   3  -3   7       49.10       51.58      1.20 o 
   4  -3   7       41.53       39.27      1.28 o 
   5  -3   7        9.32        8.91      0.70 o 
   6  -3   7        9.47        9.41      0.42 o 
  -6  -2   7        7.83       10.38      0.77 o 
  -5  -2   7        1.52        1.45      0.22 o 
  -4  -2   7        1.72        1.44      0.39 o 
  -3  -2   7      401.53      399.39      7.12 o 
  -2  -2   7        8.61        8.22      0.44 o 
  -1  -2   7      223.14      214.33      3.41 o 
   0  -2   7        0.01        0.04      0.16 o 
   1  -2   7      346.63      326.79      7.17 o 
   2  -2   7        0.05        0.08      0.10 o 
   3  -2   7       27.27       28.87      0.64 o 
   4  -2   7        5.99        4.46      0.31 o 
   5  -2   7        0.00        0.11      0.13 o 
   6  -2   7        4.05        2.60      0.28 o 
  -6  -1   7        6.90        9.82      1.02 o 
  -5  -1   7        0.51        1.14      0.14 o 
  -4  -1   7       24.12       24.19      0.80 o 
  -3  -1   7       38.93       40.88      1.06 o 
  -2  -1   7      249.94      258.61      4.18 o 
  -1  -1   7       30.30       35.08      0.71 o 
   0  -1   7        4.49        3.09      0.28 o 
   1  -1   7        2.70        1.85      0.19 o 
   2  -1   7        1.46        2.06      0.18 o 
   3  -1   7       11.18        8.52      0.41 o 
   4  -1   7       11.34       12.28      0.43 o 
   5  -1   7       10.04        7.53      0.59 o 
   6  -1   7       17.80       17.13      0.48 o 
  -6   0   7       23.35       24.65      1.41 o 
  -5   0   7        1.92        1.25      0.55 o 
  -4   0   7       19.13       19.27      0.61 o 
  -3   0   7       12.30       10.62      0.48 o 
  -2   0   7      434.59      456.25      9.19 o 
  -1   0   7       11.52       11.83      0.39 o 
   0   0   7        0.39        0.22      0.10 o 
   1   0   7      220.17      222.45      3.03 o 
   2   0   7       26.82       30.82      0.45 o 
   3   0   7      110.06      103.17      1.16 o 
   4   0   7        2.83        2.94      0.27 o 
   5   0   7        1.07        1.22      0.14 o 
  -6   1   7        8.07        9.06      1.65 o 
  -5   1   7        2.25        1.97      0.61 o 
  -4   1   7        0.21        0.42      0.41 o 
  -3   1   7        3.36        3.77      0.27 o 
  -2   1   7        0.07        0.24      0.18 o 
  -1   1   7       76.10       71.52      0.85 o 
   0   1   7       60.83       66.78      0.81 o 
   1   1   7       57.04       68.52      0.99 o 
   2   1   7        7.62       15.10      0.64 o 
   3   1   7       72.34       74.41      1.93 o 
   4   1   7       70.11       67.59      1.94 o 
   5   1   7       12.16       10.44      0.87 o 
   6   1   7       16.64       15.82      1.41 o 
  -6   2   7        5.68        4.83      0.91 o 
  -5   2   7       34.82       32.22      1.51 o 
  -4   2   7        7.33        7.65      0.72 o 
  -3   2   7       20.82       23.37      0.47 o 
  -2   2   7       23.41       21.96      0.72 o 
  -1   2   7      155.02      143.50      4.76 o 
   0   2   7       36.99       35.04      0.65 o 
   1   2   7      138.65      157.80      2.62 o 
   2   2   7       69.72       72.62      2.17 o 
   3   2   7       18.82       19.01      0.84 o 
   4   2   7       24.21       25.94      1.10 o 
   5   2   7        3.14        2.71      0.87 o 
   6   2   7       28.37       34.00      2.03 o 
  -6   3   7        0.05        0.69      0.66 o 
  -5   3   7        4.61        3.83      1.21 o 
  -4   3   7        1.27        1.51      0.54 o 
  -3   3   7       93.38       88.63      1.95 o 
  -2   3   7       19.94       20.77      0.46 o 
  -1   3   7       19.57       17.73      0.37 o 
   0   3   7       12.44       13.91      0.32 o 
   1   3   7        0.50        0.82      0.17 o 
   2   3   7       10.64       11.31      0.64 o 
   3   3   7       24.23       25.57      1.53 o 
   4   3   7       20.07       20.71      1.49 o 
   5   3   7        2.12        2.71      0.60 o 
   6   3   7        0.05       -0.04      0.41 o 
  -6   4   7        6.08        5.13      1.17 o 
  -5   4   7        5.64        6.49      0.63 o 
  -4   4   7       39.19       36.83      1.09 o 
  -3   4   7       90.59       88.81      2.52 o 
  -2   4   7        0.00        0.23      0.14 o 
  -1   4   7       14.06       16.55      0.40 o 
   0   4   7      104.58      103.88      1.26 o 
   1   4   7      120.18      120.59      1.35 o 
   2   4   7        0.56        0.70      0.40 o 
   3   4   7        1.88        1.52      0.96 o 
   4   4   7        4.79        5.21      0.68 o 
   5   4   7       89.30       92.90      3.04 o 
  -5   5   7       29.74       29.97      1.21 o 
  -4   5   7       33.11       32.56      1.07 o 
  -3   5   7        2.81        3.57      0.77 o 
  -2   5   7       64.86       66.33      1.00 o 
  -1   5   7        2.94        2.66      0.22 o 
   0   5   7       25.66       22.83      0.43 o 
   1   5   7      346.04      349.74      4.01 o 
   2   5   7       15.71       13.74      0.83 o 
   3   5   7       87.12       89.59      2.76 o 
   4   5   7        3.58        3.99      0.72 o 
   5   5   7       37.03       34.92      1.70 o 
  -5   6   7       19.05       22.74      1.08 o 
  -4   6   7        0.40        0.66      0.41 o 
  -3   6   7       18.38       16.68      0.81 o 
  -2   6   7       12.60       14.82      1.64 o 
  -1   6   7      232.06      230.59      5.08 o 
   0   6   7       21.77       21.33      0.62 o 
   1   6   7       84.21       80.29      1.35 o 
   2   6   7      293.33      306.50      6.15 o 
   3   6   7       56.55       54.13      1.85 o 
   4   6   7       22.82       27.38      1.42 o 
   5   6   7        0.06        0.14      0.50 o 
  -4   7   7        4.92        3.84      0.57 o 
  -3   7   7       21.43       22.73      1.16 o 
  -2   7   7        0.89        0.80      0.42 o 
  -1   7   7       30.08       32.28      0.50 o 
   0   7   7        4.97        4.74      0.25 o 
   1   7   7        0.03        0.35      0.15 o 
   2   7   7        7.70        6.40      1.07 o 
   3   7   7       22.60       22.15      0.89 o 
   4   7   7       10.14       10.82      0.73 o 
  -4   8   7        1.52        0.66      0.52 o 
  -3   8   7       13.92       12.65      0.64 o 
  -2   8   7        5.60        5.21      0.49 o 
  -1   8   7        0.05        0.06      0.15 o 
   0   8   7        6.78        7.26      0.29 o 
   1   8   7        0.57        0.35      0.12 o 
   2   8   7       53.00       52.17      1.57 o 
   3   8   7        2.73        3.27      0.81 o 
  -3   9   7        2.33        1.18      0.95 o 
  -2   9   7        2.02        2.56      0.51 o 
  -1   9   7        0.09        0.07      0.26 o 
   0   9   7       12.17       12.22      0.46 o 
   1   9   7       15.70       14.85      1.03 o 
   2   9   7        5.89        4.61      3.19 o 
   3   9   7        5.01        3.14      3.13 o 
  -2  10   7        0.52        0.21      0.19 o 
  -1  10   7        5.44        5.28      0.54 o 
   0  10   7        5.14        5.28      0.33 o 
   1  10   7        1.11       -0.01      0.40 o 
  -1 -12   8       20.69       23.26      1.23 o 
   0 -12   8        0.29        0.65      0.66 o 
   1 -12   8        0.60        0.31      0.47 o 
  -2 -11   8        9.73       12.26      0.93 o 
  -1 -11   8        1.69        1.86      0.68 o 
   0 -11   8       10.37       11.59      0.85 o 
   1 -11   8        1.08        0.98      0.50 o 
   2 -11   8        5.55        4.84      0.77 o 
   3 -11   8        0.01       -0.35      0.85 o 
  -3 -10   8        2.17        1.11      1.28 o 
  -2 -10   8       17.13       19.40      1.56 o 
  -1 -10   8       24.35       26.83      1.14 o 
   0 -10   8        0.11        0.17      0.41 o 
   1 -10   8        8.24        6.49      0.79 o 
   2 -10   8       21.77       21.30      1.37 o 
   3 -10   8        4.47        5.04      0.94 o 
  -4  -9   8        2.90        2.67      0.91 o 
  -3  -9   8        0.08       -0.07      0.42 o 
  -2  -9   8        1.74        2.27      0.90 o 
  -1  -9   8        3.65        2.76      0.56 o 
   0  -9   8        2.68        2.51      0.72 o 
   1  -9   8        0.80        0.52      0.59 o 
   2  -9   8        8.76       10.01      0.76 o 
   3  -9   8       47.92       53.45      1.62 o 
   4  -9   8       15.33       15.31      0.98 o 
  -4  -8   8        5.55        4.99      1.75 o 
  -3  -8   8        1.76        0.96      0.56 o 
  -2  -8   8        7.07        6.33      0.62 o 
  -1  -8   8       31.11       32.63      1.22 o 
   0  -8   8       20.25       18.69      1.03 o 
   1  -8   8       25.42       28.21      1.21 o 
   2  -8   8        8.44        8.69      0.64 o 
   3  -8   8        0.49        0.21      0.35 o 
   4  -8   8        1.74        1.77      1.28 o 
   5  -8   8        5.42        5.39      2.21 o 
  -5  -7   8       10.15       10.52      0.57 o 
  -4  -7   8       10.68       10.03      0.52 o 
  -3  -7   8        4.08        4.32      0.66 o 
  -2  -7   8        4.80        4.48      0.62 o 
  -1  -7   8        0.57        1.33      0.67 o 
   0  -7   8       12.13       10.30      1.01 o 
   1  -7   8       22.80       19.31      1.00 o 
   2  -7   8       18.41       18.55      1.01 o 
   3  -7   8       15.24       16.75      0.81 o 
   4  -7   8        0.00        0.09      0.33 o 
   5  -7   8        0.37        0.65      0.75 o 
  -5  -6   8        0.64        0.45      0.32 o 
  -4  -6   8        0.44        0.14      0.50 o 
  -3  -6   8       20.01       19.17      1.00 o 
  -2  -6   8      250.63      264.78      5.73 o 
  -1  -6   8       15.76       17.02      0.72 o 
   0  -6   8        1.55        1.18      0.41 o 
   1  -6   8        5.36        6.68      0.55 o 
   2  -6   8       19.61       18.75      0.69 o 
   3  -6   8      130.58      136.58      2.96 o 
   4  -6   8       21.65       24.60      1.27 o 
   5  -6   8        7.07        7.37      1.02 o 
  -5  -5   8        1.67        0.86      0.49 o 
  -4  -5   8        8.37        8.51      0.79 o 
  -3  -5   8      159.19      163.63      3.69 o 
  -2  -5   8        0.00        0.21      0.50 o 
  -1  -5   8        0.20        0.31      0.41 o 
   0  -5   8        0.58        1.00      0.54 o 
   1  -5   8       16.95       13.41      0.69 o 
   2  -5   8      152.12      151.69      2.72 o 
   3  -5   8       45.24       43.96      1.61 o 
   4  -5   8       85.18       82.10      2.20 o 
   5  -5   8       20.85       18.07     10.48 o 
  -6  -4   8        9.77        9.72      0.77 o 
  -5  -4   8        0.01        0.08      0.22 o 
  -4  -4   8        4.02        4.58      0.72 o 
  -3  -4   8       10.19       10.72      0.69 o 
  -2  -4   8       20.05       21.73      0.86 o 
  -1  -4   8       70.20       67.05      1.49 o 
   0  -4   8      155.09      159.11      3.01 o 
   1  -4   8       15.22       15.99      0.71 o 
   2  -4   8       88.14       87.16      1.56 o 
   3  -4   8      317.23      304.17      5.47 o 
   5  -4   8        1.06        0.79      0.47 o 
   6  -4   8        0.51        0.40      0.39 o 
  -6  -3   8        0.51        0.32      0.51 o 
  -5  -3   8        1.84        2.02      0.21 o 
  -4  -3   8      252.01      258.77      5.03 o 
  -3  -3   8      121.97      127.26      2.78 o 
  -2  -3   8        1.12        0.71      0.35 o 
  -1  -3   8       18.39       24.90      0.80 o 
   0  -3   8      249.07      251.42      4.60 o 
   1  -3   8       18.58       22.45      0.60 o 
   2  -3   8        5.96        7.52      0.45 o 
   3  -3   8       57.21       52.54      1.07 o 
   4  -3   8       11.62       10.16      0.58 o 
   5  -3   8        7.04        6.93      0.51 o 
   6  -3   8       13.56       11.99      0.69 o 
  -6  -2   8       27.37       27.95      1.20 o 
  -5  -2   8       31.73       31.91      0.75 o 
  -4  -2   8        1.58        1.40      0.40 o 
  -3  -2   8      184.60      189.29      3.37 o 
  -2  -2   8       26.51       24.07      0.64 o 
  -1  -2   8       13.01       15.80      0.54 o 
   0  -2   8       94.15       99.07      1.58 o 
   1  -2   8       49.55       43.85      0.97 o 
   2  -2   8      163.82      163.66      2.39 o 
   3  -2   8        0.06        0.05      0.11 o 
   4  -2   8       59.47       53.16      1.03 o 
   5  -2   8        4.59        5.27      0.25 o 
  -6  -1   8        0.37       -0.09      0.88 o 
  -5  -1   8        4.72        4.17      0.47 o 
  -4  -1   8        3.00        3.45      0.45 o 
  -3  -1   8       77.24       77.55      1.94 o 
  -2  -1   8        8.21        8.06      0.48 o 
  -1  -1   8      233.53      256.54      4.03 o 
   0  -1   8       14.95       15.88      0.40 o 
   1  -1   8        0.08        0.04      0.10 o 
   2  -1   8        3.04        2.77      0.11 o 
   3  -1   8        0.09        0.26      0.25 o 
   4  -1   8        9.52        6.85      0.30 o 
   5  -1   8        1.46        1.06      0.23 o 
  -6   0   8        0.12        0.08      0.51 o 
  -5   0   8        4.65        5.54      0.79 o 
  -4   0   8       11.47       13.03      0.64 o 
  -3   0   8      127.19      127.57      2.50 o 
  -2   0   8       72.85       75.66      1.34 o 
  -1   0   8       34.36       36.50      0.74 o 
   0   0   8      165.68      161.67      2.52 o 
   1   0   8        4.32        4.48      0.22 o 
   2   0   8        8.95        8.62      0.18 o 
   3   0   8       19.66       25.08      0.34 o 
   4   0   8        7.40        6.02      0.31 o 
   5   0   8        6.59        6.29      0.66 o 
  -6   1   8        0.18       -0.19      0.52 o 
  -5   1   8       26.80       27.48      1.99 o 
  -4   1   8        7.96        6.31      0.68 o 
  -3   1   8       24.15       23.42      0.70 o 
  -2   1   8      108.26      115.77      2.34 o 
  -1   1   8       31.50       31.35      0.46 o 
   0   1   8        0.12        1.22      0.53 o 
   1   1   8       80.08       77.16      0.88 o 
   2   1   8       14.23       11.69      0.64 o 
   3   1   8        6.72        8.85      0.65 o 
   4   1   8      110.69      100.68      2.81 o 
   5   1   8        1.58        1.58      0.50 o 
  -6   2   8        3.64        4.77      0.93 o 
  -5   2   8        3.44        4.14      0.77 o 
  -4   2   8        1.92        1.64      0.88 o 
  -3   2   8        3.64        4.30      0.26 o 
  -2   2   8        2.88        3.00      0.22 o 
  -1   2   8        2.74        1.95      0.33 o 
   0   2   8        2.96        2.82      0.24 o 
   1   2   8       12.37       13.36      0.22 o 
   2   2   8        5.42        7.84      0.89 o 
   3   2   8        0.02        0.32      0.38 o 
   4   2   8        0.79        0.56      0.45 o 
   5   2   8        0.10        0.36      0.42 o 
  -5   3   8        5.36        4.60      0.78 o 
  -4   3   8       14.61       14.21      0.91 o 
  -3   3   8       53.15       52.43      1.65 o 
  -2   3   8        1.07        2.68      0.31 o 
  -1   3   8       40.27       40.73      0.93 o 
   0   3   8       71.15       79.29      1.93 o 
   1   3   8       18.14       16.95      0.22 o 
   2   3   8       24.04       26.51      1.01 o 
   3   3   8       68.14       67.64      2.03 o 
   4   3   8        0.08       -0.23      0.41 o 
   5   3   8        1.22        1.87      0.61 o 
  -5   4   8        1.39        2.09      0.65 o 
  -4   4   8       20.71       21.09      1.18 o 
  -3   4   8       13.83       15.32      0.82 o 
  -2   4   8       22.71       22.79      0.53 o 
  -1   4   8        8.47        9.16      0.36 o 
   0   4   8        3.50        3.71      0.17 o 
   1   4   8       17.34       15.77      0.23 o 
   2   4   8        1.76        1.60      0.47 o 
   3   4   8        0.09        0.00      0.55 o 
   4   4   8        0.23        0.28      0.46 o 
   5   4   8        0.67        0.93      0.65 o 
  -5   5   8        3.59        3.37      0.62 o 
  -4   5   8        8.10        9.16      0.79 o 
  -3   5   8        1.01        0.80      0.32 o 
  -2   5   8       23.16       21.53      0.54 o 
  -1   5   8       46.45       47.07      0.98 o 
   0   5   8       55.01       52.34      0.69 o 
   1   5   8       11.71       10.94      0.23 o 
   2   5   8       51.13       49.01      1.69 o 
   3   5   8       18.52       18.93      1.72 o 
   4   5   8        4.84        6.34      0.87 o 
   5   5   8        6.32        7.70      1.00 o 
  -4   6   8       46.71       48.80      1.45 o 
  -3   6   8       17.69       16.35      0.80 o 
  -2   6   8       20.90       20.10      0.45 o 
  -1   6   8       20.02       22.72      0.67 o 
   0   6   8      101.80       99.56      1.96 o 
   1   6   8        1.00        0.42      0.10 o 
   2   6   8       18.39       21.62      1.18 o 
   3   6   8        8.23       10.78      1.61 o 
   4   6   8       13.66       13.15      1.12 o 
  -4   7   8        4.92        3.44      2.25 o 
  -3   7   8        2.08        3.38      0.53 o 
  -2   7   8        0.51        0.50      0.30 o 
  -1   7   8        6.37        7.11      0.68 o 
   0   7   8       24.89       22.34      0.66 o 
   1   7   8        0.02        0.08      0.12 o 
   2   7   8        7.08        7.34      0.60 o 
   3   7   8        0.29        0.15      0.78 o 
   4   7   8        5.07        3.88      0.82 o 
  -3   8   8        6.16        7.08      0.65 o 
  -2   8   8        2.83        2.22      0.50 o 
  -1   8   8        1.12        0.89      0.56 o 
   0   8   8        4.47        4.54      0.26 o 
   1   8   8       65.11       67.57      2.31 o 
   2   8   8        1.65        1.15      0.42 o 
   3   8   8        0.06        0.54      0.49 o 
  -2   9   8        0.20       -0.14      0.24 o 
  -1   9   8        8.76        8.69      1.32 o 
   0   9   8        8.29        9.64      0.43 o 
   1   9   8        0.37       -0.02      0.27 o 
   2   9   8        2.44        1.66      0.44 o 
   0 -12   9        0.28        0.36      0.50 o 
  -2 -11   9        0.68        1.21      0.60 o 
  -1 -11   9        1.00        1.69      0.65 o 
   0 -11   9        0.02       -0.20      0.51 o 
   1 -11   9        0.22        0.19      0.42 o 
   2 -11   9        4.16        2.78      0.64 o 
  -3 -10   9        1.07        0.64      0.89 o 
  -2 -10   9        0.55        0.79      0.53 o 
  -1 -10   9        0.10       -0.02      0.47 o 
   0 -10   9        6.51        7.13      0.71 o 
   1 -10   9        1.78        1.60      0.73 o 
   2 -10   9        2.26        2.35      0.56 o 
   3 -10   9        0.84        0.89      0.49 o 
  -4  -9   9       29.51       33.05      1.09 o 
  -3  -9   9        1.01        0.40      0.52 o 
  -2  -9   9        2.44        1.95      1.14 o 
  -1  -9   9        2.74        3.71      0.62 o 
   0  -9   9        4.09        4.14      0.64 o 
   1  -9   9       68.55       64.98      1.78 o 
   2  -9   9        0.01        0.10      0.35 o 
   3  -9   9        3.32        2.33      0.54 o 
   4  -9   9        1.69        1.10      0.90 o 
  -4  -8   9        1.12        0.43      0.32 o 
  -3  -8   9        0.08        0.26      0.46 o 
  -2  -8   9        1.17        0.91      0.57 o 
  -1  -8   9       19.23       17.64      1.22 o 
   0  -8   9       47.56       41.19      1.51 o 
   1  -8   9      166.33      154.68      3.58 o 
   2  -8   9        5.29        5.17      0.76 o 
   3  -8   9        1.02        0.77      0.61 o 
   4  -8   9        2.15        1.70      1.13 o 
  -5  -7   9        0.03        0.11      0.25 o 
  -4  -7   9        1.22        0.83      0.76 o 
  -3  -7   9       10.54        8.27      4.90 o 
  -2  -7   9       25.11       18.72      1.42 o 
  -1  -7   9       11.87       10.66      0.69 o 
   0  -7   9        9.41        8.08      0.69 o 
   1  -7   9        4.72        3.06      0.61 o 
   2  -7   9       25.56       24.21      0.85 o 
   3  -7   9        4.71        4.99      0.55 o 
   4  -7   9       15.50       16.27      0.84 o 
   5  -7   9        1.53        0.10      0.65 o 
  -5  -6   9        0.66        0.47      0.25 o 
  -4  -6   9       18.01       20.59      1.05 o 
  -3  -6   9        7.05        5.61      0.73 o 
  -2  -6   9       50.70       49.42      1.44 o 
  -1  -6   9       41.60       39.10      1.41 o 
   0  -6   9        2.63        1.71      0.63 o 
   1  -6   9       18.35       15.91      0.83 o 
   2  -6   9       15.15       16.42      0.65 o 
   3  -6   9      102.74      102.56      2.11 o 
   4  -6   9        0.25        0.32      0.32 o 
   5  -6   9        0.00       -0.01      0.47 o 
  -5  -5   9        0.55        0.61      0.22 o 
  -4  -5   9       24.44       24.80      1.09 o 
  -3  -5   9       17.98       14.85      1.05 o 
  -2  -5   9        3.66        4.56      0.56 o 
  -1  -5   9       41.36       37.23      1.02 o 
   0  -5   9       18.95       19.21      0.88 o 
   1  -5   9        0.03        0.01      0.25 o 
   2  -5   9       19.01       17.64      0.73 o 
   3  -5   9       76.52       77.36      1.59 o 
   4  -5   9        0.13        0.20      0.25 o 
   5  -5   9        0.23        0.28      0.51 o 
  -5  -4   9        0.88        0.46      0.21 o 
  -4  -4   9       35.38       33.93      1.19 o 
  -3  -4   9      265.05      270.12      5.59 o 
  -2  -4   9       15.43       17.65      0.80 o 
  -1  -4   9       15.97       13.46      0.56 o 
   0  -4   9       21.47       21.92      1.15 o 
   1  -4   9       84.62       88.50      1.83 o 
   2  -4   9      335.42      327.42      5.54 o 
   3  -4   9       80.75       79.39      1.62 o 
   4  -4   9        0.42        0.33      0.45 o 
   5  -4   9        7.10        7.08      0.74 o 
  -6  -3   9        4.24        3.53      1.08 o 
  -5  -3   9       12.19       11.78      0.42 o 
  -4  -3   9      205.11      209.84      4.41 o 
  -3  -3   9       69.98       69.53      2.06 o 
  -2  -3   9       41.19       41.22      0.98 o 
  -1  -3   9      107.35      102.11      1.84 o 
   0  -3   9        0.33        0.48      0.25 o 
   1  -3   9     1153.77     1232.12     24.34 o 
   2  -3   9      102.55      100.26      1.59 o 
   3  -3   9       31.24       31.11      0.63 o 
   4  -3   9       12.24       10.79      0.61 o 
   5  -3   9        7.68        7.67      0.78 o 
  -6  -2   9        5.61        5.55      0.92 o 
  -5  -2   9       49.20       49.98      1.02 o 
  -4  -2   9        0.41        0.50      0.42 o 
  -3  -2   9        4.50        4.07      0.53 o 
  -2  -2   9        2.00        1.78      0.31 o 
  -1  -2   9      209.18      213.05      3.66 o 
   0  -2   9       42.52       42.71      0.94 o 
   1  -2   9       18.33       19.12      0.95 o 
   2  -2   9      363.18      366.99      5.86 o 
   3  -2   9       16.12       13.49      0.31 o 
   4  -2   9       52.23       52.53      1.17 o 
   5  -2   9        0.65        0.20      0.17 o 
  -6  -1   9        5.86        7.08      1.02 o 
  -5  -1   9       66.86       67.42      2.16 o 
  -4  -1   9        5.48        4.73      0.52 o 
  -3  -1   9       50.46       51.65      1.18 o 
  -2  -1   9        1.60        1.68      0.33 o 
  -1  -1   9       59.33       62.28      1.20 o 
   0  -1   9       93.77       92.49      1.62 o 
   1  -1   9      191.10      192.45      3.08 o 
   2  -1   9       24.00       23.79      0.38 o 
   3  -1   9       24.62       21.30      0.49 o 
   4  -1   9       94.46       84.78      1.78 o 
   5  -1   9       16.69       16.58      0.97 o 
  -6   0   9        0.00        0.03      0.47 o 
  -5   0   9        3.87        4.74      0.86 o 
  -4   0   9       19.14       17.99      0.76 o 
  -3   0   9        1.76        1.54      0.33 o 
  -2   0   9       38.76       41.66      0.87 o 
  -1   0   9       96.21      106.65      1.67 o 
   0   0   9       28.38       26.26      0.50 o 
   1   0   9       45.09       46.95      0.83 o 
   2   0   9        2.64        3.59      0.20 o 
   3   0   9        1.53        0.98      0.41 o 
   4   0   9        0.87        1.16      0.51 o 
   5   0   9       11.32        8.61      0.79 o 
  -5   1   9        0.58        0.60      0.55 o 
  -4   1   9       21.95       21.93      0.92 o 
  -3   1   9       10.80       10.11      0.38 o 
  -2   1   9       45.56       48.40      1.07 o 
  -1   1   9        2.31        2.20      0.18 o 
   0   1   9        4.06        5.75      0.21 o 
   1   1   9        0.50        0.52      0.12 o 
   2   1   9       20.51       17.04      0.79 o 
   3   1   9        0.54        0.34      0.40 o 
   4   1   9       13.13       13.52      0.92 o 
   5   1   9        0.15        0.19      0.42 o 
  -5   2   9        1.22        0.91      0.59 o 
  -4   2   9        0.19        0.18      0.41 o 
  -3   2   9       80.94       81.97      2.06 o 
  -2   2   9        0.75        0.68      0.17 o 
  -1   2   9        0.54        0.68      0.25 o 
   0   2   9        3.48        2.43      0.24 o 
   1   2   9       82.26       82.80      2.83 o 
   2   2   9       35.55       36.48      1.26 o 
   3   2   9       10.72        9.82      0.79 o 
   4   2   9        3.11        3.21      0.63 o 
   5   2   9        0.01        0.09      0.41 o 
  -5   3   9        0.01        0.33      0.52 o 
  -4   3   9        0.92        0.64      0.79 o 
  -3   3   9        0.19        0.40      0.12 o 
  -2   3   9        0.09        0.08      0.13 o 
  -1   3   9       11.46       12.66      0.43 o 
   0   3   9       67.55       75.77      1.94 o 
   1   3   9        4.46        3.23      0.23 o 
   2   3   9        2.84        2.13      0.80 o 
   3   3   9       40.67       39.57      1.51 o 
   4   3   9        5.11        5.37      0.73 o 
   5   3   9        2.55        3.50      0.77 o 
  -5   4   9        1.07        1.36      0.51 o 
  -4   4   9        8.86        8.61      0.80 o 
  -3   4   9       42.90       41.51      1.34 o 
  -2   4   9        3.54        4.24      0.24 o 
  -1   4   9        7.44        8.14      0.31 o 
   0   4   9        1.99        1.99      0.15 o 
   1   4   9       57.05       51.67      1.16 o 
   2   4   9       19.16       20.26      1.00 o 
   3   4   9        8.44        9.33      0.84 o 
   4   4   9        0.67        0.86      0.57 o 
   5   4   9       15.57       20.90      2.11 o 
  -4   5   9        0.77        0.46      0.55 o 
  -3   5   9       32.31       36.54      1.02 o 
  -2   5   9        1.82        1.95      0.24 o 
  -1   5   9        4.76        6.08      0.47 o 
   0   5   9       24.74       26.12      0.44 o 
   1   5   9       13.37       12.59      0.42 o 
   2   5   9       19.90       19.07      1.07 o 
   3   5   9       48.88       52.11      2.02 o 
   4   5   9        1.27        1.18      0.69 o 
  -4   6   9        0.00       -0.07      0.32 o 
  -3   6   9        0.15        0.08      0.30 o 
  -2   6   9       44.31       46.12      0.85 o 
  -1   6   9        1.55        2.08      0.34 o 
   0   6   9       52.79       46.90      0.79 o 
   1   6   9        9.72        9.84      0.52 o 
   2   6   9        4.74        5.75      0.82 o 
   3   6   9        0.00        0.06      0.47 o 
   4   6   9        0.84        1.37      0.72 o 
  -3   7   9        3.05        3.54      0.76 o 
  -2   7   9       18.96       19.40      0.62 o 
  -1   7   9        9.88        8.98      0.43 o 
   0   7   9        0.00        0.07      0.17 o 
   1   7   9       23.01       27.55      1.25 o 
   2   7   9       21.32       21.36      1.28 o 
   3   7   9        1.33        1.48      0.66 o 
  -3   8   9        0.51        0.13      0.32 o 
  -2   8   9        0.01        0.11      0.34 o 
  -1   8   9        0.02       -0.11      0.11 o 
   0   8   9        8.34        7.33      0.27 o 
   1   8   9       57.64       60.52      2.16 o 
   2   8   9        0.32        0.05      0.41 o 
  -1   9   9        1.52        1.72      0.93 o 
   1   9   9        0.12        0.41      0.45 o 
  -1 -11  10       22.60       30.76      1.82 o 
   0 -11  10        2.46        2.51      0.75 o 
   1 -11  10        0.57        1.13      0.52 o 
  -2 -10  10       17.85       21.62      1.20 o 
  -1 -10  10       25.56       29.45      1.41 o 
   0 -10  10        4.92        4.96      0.66 o 
   1 -10  10        0.28        0.24      0.49 o 
   2 -10  10        2.66        1.76      0.50 o 
   3 -10  10        0.01       -0.06      0.34 o 
  -3  -9  10        5.33        5.43      3.00 o 
  -2  -9  10       10.53        9.46      5.55 o 
  -1  -9  10       11.82       13.18      0.86 o 
   0  -9  10        2.19        1.60      0.68 o 
   1  -9  10        6.57        5.69      0.63 o 
   2  -9  10        0.98        0.90      0.40 o 
   3  -9  10        0.23        0.15      0.39 o 
  -4  -8  10        3.26        2.64      1.78 o 
  -3  -8  10        3.02        2.08      1.42 o 
  -2  -8  10        1.38        0.33      0.46 o 
  -1  -8  10        9.32       10.06      0.73 o 
   0  -8  10        0.23        0.26      0.68 o 
   1  -8  10        0.91        0.92      0.56 o 
   2  -8  10        2.63        1.46      1.44 o 
   3  -8  10        1.42        1.48      1.18 o 
   4  -8  10       13.39       14.03      0.90 o 
  -4  -7  10        0.43       -0.07      0.59 o 
  -3  -7  10        0.36       -0.09      0.43 o 
  -2  -7  10        0.85        0.40      0.41 o 
  -1  -7  10       14.82       16.41      1.12 o 
   0  -7  10       51.76       45.48      1.31 o 
   1  -7  10       38.95       38.95      1.39 o 
   2  -7  10        0.16        0.14      0.27 o 
   3  -7  10        7.41        6.86      4.05 o 
   4  -7  10        0.51        0.13      0.30 o 
  -5  -6  10        2.37        1.49      1.00 o 
  -4  -6  10        0.34        0.30      0.49 o 
  -3  -6  10       13.50       15.81      1.20 o 
  -2  -6  10       10.25       10.28      0.72 o 
  -1  -6  10       30.54       21.99      0.88 o 
   0  -6  10       12.69        9.10      0.80 o 
   1  -6  10        0.24        0.23      0.34 o 
   2  -6  10        0.07        0.13      0.25 o 
   3  -6  10        0.73        0.50      0.40 o 
   4  -6  10       18.09       18.97      0.95 o 
   5  -6  10       13.48       14.09      1.18 o 
  -5  -5  10        7.75        8.01      0.58 o 
  -4  -5  10       52.19       53.78      1.94 o 
  -3  -5  10       13.08       10.16      0.79 o 
  -2  -5  10       31.75       33.75      1.45 o 
  -1  -5  10       16.96       18.61      0.80 o 
   0  -5  10        3.44        4.54      0.44 o 
   1  -5  10       26.24       26.38      0.92 o 
   2  -5  10       76.45       79.75      1.49 o 
   3  -5  10       60.91       60.87      1.44 o 
   4  -5  10        7.90        8.25      0.60 o 
   5  -5  10        2.49        1.80      0.61 o 
  -5  -4  10        0.59        0.21      0.27 o 
  -4  -4  10        7.71        9.45      0.75 o 
  -3  -4  10       70.53       71.20      2.16 o 
  -2  -4  10       24.30       21.54      1.05 o 
  -1  -4  10        0.28        0.07      0.25 o 
   0  -4  10        5.50        6.28      2.50 o 
   1  -4  10      237.12      232.63      4.25 o 
   2  -4  10      408.34      421.38      7.96 o 
   3  -4  10        5.05        4.46      0.59 o 
   4  -4  10        0.02        0.06      0.18 o 
   5  -4  10       40.57       36.55      1.93 o 
  -5  -3  10        5.01        5.81      0.43 o 
  -4  -3  10       14.24       13.33      0.88 o 
  -3  -3  10       21.22       22.83      1.07 o 
  -2  -3  10       39.17       38.10      1.45 o 
  -1  -3  10       88.77       88.10      1.71 o 
   0  -3  10      145.21      143.76      2.59 o 
   1  -3  10      134.04      128.51      2.41 o 
   2  -3  10       74.71       76.98      1.57 o 
   3  -3  10        0.97        0.79      0.21 o 
   4  -3  10        0.09        0.12      0.21 o 
   5  -3  10       25.83       24.20      0.57 o 
  -5  -2  10        0.55        0.37      0.45 o 
  -4  -2  10      108.04      111.01      2.52 o 
  -3  -2  10        4.01        3.91      0.56 o 
  -2  -2  10      113.04      108.23      2.45 o 
  -1  -2  10       96.90       95.26      1.72 o 
   0  -2  10       51.46       53.13      1.26 o 
   1  -2  10       46.72       45.79      1.00 o 
   2  -2  10        0.31        0.30      0.12 o 
   3  -2  10        4.19        4.38      0.30 o 
   4  -2  10       12.44       11.91      0.49 o 
  -5  -1  10       34.16       36.56      1.37 o 
  -4  -1  10        0.02        0.20      0.34 o 
  -3  -1  10       16.38       16.22      0.76 o 
  -2  -1  10        1.43        0.69      0.33 o 
  -1  -1  10       10.34       11.13      0.50 o 
   0  -1  10      134.66      134.24      2.54 o 
   1  -1  10        1.58        1.45      0.36 o 
   2  -1  10       42.85       41.15      0.63 o 
   3  -1  10       26.15       23.64      0.47 o 
   4  -1  10        2.78        3.02      0.24 o 
  -5   0  10        1.42        1.21      0.66 o 
  -4   0  10        3.45        3.80      0.19 o 
  -3   0  10       26.37       24.28      0.89 o 
  -2   0  10       14.61       15.37      0.75 o 
  -1   0  10       19.79       19.62      0.56 o 
   0   0  10        2.44        3.69      0.42 o 
   1   0  10       70.52       74.51      1.09 o 
   2   0  10       20.63       17.83      0.58 o 
   3   0  10       78.11       73.35      2.20 o 
   4   0  10        4.99        6.25      0.78 o 
  -5   1  10        5.63        5.66      1.33 o 
  -4   1  10        0.11        0.11      0.12 o 
  -3   1  10        1.79        1.50      0.22 o 
  -2   1  10       24.54       26.76      0.88 o 
  -1   1  10       20.23       19.93      0.46 o 
   0   1  10        8.25        9.30      0.33 o 
   1   1  10       20.02       15.38      0.28 o 
   2   1  10        6.46        5.54      0.61 o 
   3   1  10       63.60       59.86      1.99 o 
   4   1  10       16.38       15.70      1.03 o 
  -5   2  10       13.00       13.57      1.09 o 
  -4   2  10       13.11       14.53      0.93 o 
  -3   2  10       40.23       42.57      0.90 o 
  -2   2  10        9.20       10.95      0.93 o 
  -1   2  10       53.43       51.24      1.10 o 
   0   2  10       31.66       33.51      0.67 o 
   1   2  10       69.86       60.10      2.45 o 
   2   2  10        0.29        0.28      0.68 o 
   3   2  10        1.79        1.78      0.59 o 
   4   2  10        2.00        1.09      0.55 o 
  -5   3  10       16.63       20.60      1.35 o 
  -4   3  10       12.05       12.64      0.92 o 
  -3   3  10       20.93       20.16      2.17 o 
  -2   3  10       25.81       19.84      6.57 o 
  -1   3  10       35.86       35.55      0.79 o 
   0   3  10       11.53       10.78      0.25 o 
   1   3  10        1.94        1.28      0.12 o 
   2   3  10        1.67        1.90      0.91 o 
   3   3  10       15.24       15.22      1.03 o 
   4   3  10        8.67        6.98      0.87 o 
  -4   4  10        0.56        0.03      0.61 o 
  -3   4  10        1.86        1.84      0.20 o 
  -2   4  10        0.60        0.62      0.17 o 
  -1   4  10        0.52        0.34      0.38 o 
   0   4  10        0.28        0.31      0.14 o 
   1   4  10        1.93        1.71      0.75 o 
   2   4  10        9.55       11.54      0.87 o 
   3   4  10        2.21        2.41      0.68 o 
   4   4  10        0.58        1.16      0.66 o 
  -4   5  10        1.56        0.73      0.79 o 
  -3   5  10        0.33        0.53      0.30 o 
  -2   5  10        3.75        3.98      0.31 o 
  -1   5  10      101.54      104.29      2.10 o 
   0   5  10        1.26        1.38      0.14 o 
   1   5  10        0.14       -0.11      0.55 o 
   2   5  10       47.33       52.46      1.95 o 
   3   5  10        5.95        5.66      0.86 o 
   4   5  10       55.49       67.96      3.69 o 
  -3   6  10        7.84        8.70      0.63 o 
  -2   6  10        0.35        0.50      0.18 o 
  -1   6  10       18.61       17.34      0.81 o 
   0   6  10        3.29        4.16      0.19 o 
   1   6  10        0.05        0.04      0.34 o 
   2   6  10       14.03       15.91      1.14 o 
   3   6  10        2.33        2.48      0.74 o 
  -3   7  10        3.81        3.85      0.52 o 
  -2   7  10        5.96        5.80      0.38 o 
  -1   7  10        1.74        0.94      0.19 o 
   0   7  10        1.01        1.81      0.47 o 
   1   7  10        0.08        0.59      0.50 o 
   2   7  10       21.14       23.04      1.35 o 
  -1   8  10        6.98        7.16      0.33 o 
   0   8  10        1.69        0.11      0.57 o 
   1   8  10        0.10        0.05      0.40 o 
  -2 -10  11        0.40        0.65      0.60 o 
  -1 -10  11        0.79        0.55      0.55 o 
   0 -10  11        4.92        6.69      0.71 o 
   1 -10  11        0.22        0.38      0.50 o 
   2 -10  11        1.58        1.11      0.52 o 
  -3  -9  11       26.35       32.21      2.30 o 
  -2  -9  11        3.93        4.01      2.31 o 
  -1  -9  11        1.80        2.06      0.92 o 
   0  -9  11        1.88        3.82      0.61 o 
   1  -9  11        0.18       -0.11      0.32 o 
   2  -9  11        0.11        0.21      0.56 o 
   3  -9  11        1.86        1.25      0.97 o 
  -3  -8  11        7.42        7.20      4.04 o 
  -2  -8  11        1.07        1.54      0.97 o 
  -1  -8  11        0.28        0.37      0.40 o 
   0  -8  11        4.43        4.95      0.66 o 
   1  -8  11        8.45        6.81      0.59 o 
   2  -8  11       12.73       13.37      0.77 o 
   3  -8  11        0.47        0.20      0.51 o 
  -4  -7  11        0.06       -0.01      0.42 o 
  -3  -7  11        6.99       10.22      0.90 o 
  -2  -7  11        3.34        3.56      2.17 o 
  -1  -7  11        6.00        3.87      0.55 o 
   0  -7  11       71.09       63.63      1.58 o 
   1  -7  11        2.84        2.06      0.41 o 
   2  -7  11        0.63        0.45      0.29 o 
   3  -7  11       33.57       33.33      1.11 o 
   4  -7  11        2.56        1.17      0.89 o 
  -4  -6  11        6.05        8.61      0.86 o 
  -3  -6  11        0.00        0.03      0.37 o 
  -2  -6  11        0.60        0.07      0.33 o 
  -1  -6  11        3.63        4.32      0.60 o 
   0  -6  11        7.75        6.64      0.53 o 
   1  -6  11       15.71       15.56      0.65 o 
   2  -6  11        1.83        2.98      0.35 o 
   3  -6  11       20.87       19.23      0.75 o 
   4  -6  11        1.47        1.83      0.32 o 
  -4  -5  11       14.45       16.41      1.06 o 
  -3  -5  11        6.51        4.80      3.69 o 
  -2  -5  11        0.24        0.74      0.42 o 
  -1  -5  11       74.68       75.82      2.31 o 
   0  -5  11        5.40        4.17      0.69 o 
   1  -5  11        0.03       -0.03      0.28 o 
   2  -5  11       17.05       16.97      0.63 o 
   3  -5  11       19.09       19.33      0.93 o 
   4  -5  11        2.63        2.43      0.48 o 
  -5  -4  11       21.36       18.76      0.79 o 
  -4  -4  11       16.84       18.39      1.18 o 
  -3  -4  11       39.35       40.01      1.30 o 
  -2  -4  11       14.36       14.02      0.72 o 
  -1  -4  11        4.94        5.12      0.78 o 
   0  -4  11      100.82      100.69      2.00 o 
   1  -4  11        0.47        0.73      0.29 o 
   2  -4  11        0.29        0.22      0.32 o 
   3  -4  11        0.08        0.16      0.16 o 
   4  -4  11       85.59       85.89      2.17 o 
  -5  -3  11       20.93       22.14      1.35 o 
  -4  -3  11       33.49       30.87      1.77 o 
  -3  -3  11       29.64       29.56      1.03 o 
  -2  -3  11       54.41       53.24      1.32 o 
  -1  -3  11       17.75       18.01      1.05 o 
   0  -3  11      207.04      205.59      3.69 o 
   1  -3  11      117.85      118.87      2.21 o 
   2  -3  11      227.06      228.70      3.80 o 
   3  -3  11       15.29       14.90      0.47 o 
   4  -3  11        9.58        8.38      0.49 o 
  -5  -2  11        1.40        1.26      0.64 o 
  -4  -2  11        5.62        4.95      0.74 o 
  -3  -2  11        7.53        5.78      0.52 o 
  -2  -2  11      123.18      121.23      2.34 o 
  -1  -2  11        0.52        0.59      0.29 o 
   0  -2  11       53.99       53.74      1.29 o 
   1  -2  11      558.49      558.31     12.85 o 
   2  -2  11        0.12        0.23      0.14 o 
   3  -2  11       20.33       22.24      0.43 o 
   4  -2  11        3.67        3.30      0.64 o 
  -5  -1  11        0.85        0.91      0.64 o 
  -4  -1  11       30.88       30.79      1.07 o 
  -3  -1  11        0.74        0.91      0.32 o 
  -2  -1  11        2.61        2.98      0.36 o 
  -1  -1  11       81.79       81.60      1.66 o 
   0  -1  11        8.96        9.62      0.55 o 
   1  -1  11       36.10       35.83      0.80 o 
   2  -1  11       52.07       53.84      0.76 o 
   3  -1  11        0.32        0.11      0.10 o 
   4  -1  11       24.06       24.75      1.24 o 
  -5   0  11        6.84        7.14      0.93 o 
  -4   0  11       14.30       10.75      0.75 o 
  -3   0  11        0.19        0.01      0.26 o 
  -2   0  11        0.55        0.80      0.25 o 
  -1   0  11       18.25       18.76      0.61 o 
   0   0  11       29.09       29.36      0.61 o 
   1   0  11       91.54       89.90      1.33 o 
   2   0  11       38.10       32.52      0.51 o 
   3   0  11        3.60        3.62      0.65 o 
   4   0  11       13.42       12.98      1.01 o 
  -5   1  11        0.27        0.24      0.52 o 
  -4   1  11       13.00       12.67      0.92 o 
  -3   1  11        0.48        0.46      0.17 o 
  -2   1  11       15.45       16.95      0.55 o 
  -1   1  11       34.22       39.00      0.70 o 
   0   1  11       30.81       27.51      0.48 o 
   1   1  11       41.54       34.64      0.95 o 
   2   1  11       91.47       90.33      2.66 o 
   3   1  11        7.13        7.90      0.86 o 
   4   1  11        1.20        0.73      0.56 o 
  -4   2  11        9.18       10.28      1.29 o 
  -3   2  11       20.29       19.06      0.91 o 
  -2   2  11       85.11       88.08      2.33 o 
  -1   2  11        7.37        6.62      0.49 o 
   0   2  11       10.70        8.44      0.37 o 
   1   2  11        9.13        7.63      0.44 o 
   2   2  11      113.08      115.69      4.14 o 
   3   2  11       19.32       17.44      1.16 o 
   4   2  11        1.96        1.84      0.65 o 
  -4   3  11        1.82       -0.09      0.40 o 
  -3   3  11       18.56       16.78      0.75 o 
  -2   3  11       66.40       69.26      2.41 o 
  -1   3  11       11.77       11.07      0.47 o 
   0   3  11        9.93        8.40      0.52 o 
   1   3  11        7.98       10.07      0.79 o 
   2   3  11       26.43       27.16      1.92 o 
   3   3  11        0.01        0.31      0.51 o 
   4   3  11        2.90        4.39      0.82 o 
  -4   4  11        9.08        9.78      0.66 o 
  -3   4  11        3.80        3.13      0.56 o 
  -2   4  11        0.39        0.61      0.18 o 
  -1   4  11        4.63        5.08      0.37 o 
   0   4  11        0.22        0.18      0.08 o 
   1   4  11        0.73        0.80      0.74 o 
   2   4  11       32.75       35.20      1.53 o 
   3   4  11        5.85        6.26      0.87 o 
   4   4  11        5.56        5.43      1.01 o 
  -3   5  11        0.00        0.19      0.27 o 
  -2   5  11        3.01        3.22      0.29 o 
  -1   5  11        0.00        0.11      0.14 o 
   0   5  11        3.13        3.02      0.31 o 
   1   5  11        0.84        1.09      0.78 o 
   2   5  11        4.74        4.97      0.78 o 
   3   5  11        9.17       10.20      1.07 o 
  -3   6  11        3.21        4.04      0.42 o 
  -2   6  11        0.06        0.21      0.16 o 
  -1   6  11        6.29        6.16      0.31 o 
   0   6  11        7.02        8.87      0.70 o 
   1   6  11       13.46       16.43      1.03 o 
   2   6  11        5.48        7.99      0.92 o 
  -2   7  11        0.82        0.36      0.19 o 
  -1   7  11        0.05        0.04      0.14 o 
   0   7  11        6.16        7.35      0.70 o 
   1   7  11        4.31        4.83      0.72 o 
  -1 -10  12        2.19        3.37      0.76 o 
   0 -10  12        0.00       -0.19      0.56 o 
   1 -10  12        0.04        0.44      0.43 o 
  -2  -9  12        4.54        5.34      1.46 o 
  -1  -9  12        0.61        1.06      0.55 o 
   0  -9  12        2.26        1.56      0.50 o 
   1  -9  12        0.31        0.05      0.35 o 
   2  -9  12        0.32       -0.14      0.50 o 
  -3  -8  12        5.86        5.75      3.56 o 
  -2  -8  12        6.73        5.64      3.35 o 
  -1  -8  12        0.06        0.24      0.54 o 
   0  -8  12        1.67        1.30      0.50 o 
   1  -8  12        2.92        1.39      1.12 o 
   2  -8  12        0.12        0.42      0.36 o 
   3  -8  12       10.25       12.05      0.96 o 
  -3  -7  12        3.68        2.26      2.08 o 
  -2  -7  12        0.97        1.09      0.78 o 
  -1  -7  12        0.45       -0.01      0.29 o 
   0  -7  12        6.23        6.37      1.41 o 
   1  -7  12        1.12        0.81      0.33 o 
   2  -7  12        0.67        0.32      0.33 o 
   3  -7  12        8.78       10.09      0.75 o 
  -4  -6  12        0.08        0.21      0.89 o 
  -3  -6  12        3.36        3.56      2.32 o 
  -2  -6  12        5.80        2.97      1.87 o 
  -1  -6  12        0.00        0.32      0.59 o 
   0  -6  12        0.31        1.02      0.37 o 
   1  -6  12        0.03        0.24      0.43 o 
   2  -6  12        6.01        6.48      0.47 o 
   3  -6  12        0.00        0.08      0.25 o 
   4  -6  12        0.15       -0.05      0.19 o 
  -4  -5  12        1.76        1.97      0.79 o 
  -3  -5  12       10.66       13.90      0.92 o 
  -2  -5  12        3.14        2.64      0.80 o 
  -1  -5  12       28.97       21.59      0.89 o 
   0  -5  12        2.65        2.82      0.66 o 
   1  -5  12       18.92       19.00      0.77 o 
   2  -5  12       14.24       16.56      0.58 o 
   3  -5  12        0.08        0.11      0.22 o 
   4  -5  12        2.75        3.08      0.34 o 
  -4  -4  12       32.84       35.02      1.69 o 
  -3  -4  12        6.46        8.79      0.92 o 
  -2  -4  12        8.65        8.06      1.03 o 
  -1  -4  12        0.93        1.24      0.38 o 
   0  -4  12        1.28        0.80      0.45 o 
   1  -4  12       16.68       16.59      0.60 o 
   2  -4  12        0.01        0.27      0.31 o 
   3  -4  12        3.59        2.99      0.26 o 
   4  -4  12        0.57        0.34      0.38 o 
  -4  -3  12        3.56        3.00      0.63 o 
  -3  -3  12        0.87        0.86      0.72 o 
  -2  -3  12        5.55        4.36      0.59 o 
  -1  -3  12       27.25       27.27      0.89 o 
   0  -3  12        2.27        2.65      0.36 o 
   1  -3  12        9.07        9.66      0.56 o 
   2  -3  12        4.85        4.45      0.35 o 
   3  -3  12        0.66        0.49      0.14 o 
   4  -3  12        7.77       10.63      1.46 o 
  -4  -2  12        6.57        6.12      0.79 o 
  -3  -2  12        0.82        0.43      0.56 o 
  -2  -2  12        6.97        7.73      0.84 o 
  -1  -2  12      137.41      134.51      2.75 o 
   0  -2  12        0.21        0.35      0.39 o 
   1  -2  12       47.64       49.15      1.08 o 
   2  -2  12        0.08        0.24      0.11 o 
   3  -2  12       63.43       61.50      0.83 o 
   4  -2  12        0.23        0.24      0.78 o 
  -4  -1  12        0.14        0.06      0.36 o 
  -3  -1  12        5.25        5.02      0.57 o 
  -2  -1  12        1.82        1.32      0.38 o 
  -1  -1  12       17.85       17.25      0.59 o 
   0  -1  12       50.19       51.50      1.09 o 
   1  -1  12        2.91        2.50      0.36 o 
   2  -1  12        2.77        2.38      0.14 o 
   3  -1  12        4.79        4.88      0.75 o 
   4  -1  12        1.90        1.93      0.64 o 
  -4   0  12        0.71        0.72      0.49 o 
  -3   0  12       10.96        9.94      0.34 o 
  -2   0  12        0.74        0.60      0.18 o 
  -1   0  12        8.99        9.63      0.38 o 
   0   0  12      142.49      149.47      2.15 o 
   1   0  12        0.44        0.24      0.12 o 
   2   0  12       19.22       18.83      0.62 o 
   3   0  12        4.95        3.95      0.73 o 
   4   0  12        0.77        1.12      0.63 o 
  -4   1  12        0.22        0.00      0.32 o 
  -3   1  12        4.63        4.52      0.27 o 
  -2   1  12       14.80       15.19      1.86 o 
  -1   1  12        9.62       11.26      0.45 o 
   0   1  12       70.92       67.15      4.38 o 
   1   1  12        2.02        1.54      0.26 o 
   2   1  12        1.79        1.03      0.88 o 
   3   1  12        3.53        3.63      0.74 o 
   4   1  12        3.65        2.62      0.73 o 
  -4   2  12        0.03        0.01      0.34 o 
  -3   2  12        1.29        0.82      0.60 o 
  -2   2  12        6.49        5.13      1.59 o 
  -1   2  12       16.99       18.10      0.64 o 
   0   2  12       91.45       87.35      5.76 o 
   1   2  12       75.42       66.69      3.18 o 
   2   2  12        3.68        3.51      1.11 o 
   3   2  12        0.03       -0.24      0.52 o 
   4   2  12        4.00        3.74      0.86 o 
  -4   3  12        2.99        0.05      0.65 o 
  -3   3  12       14.00       12.68      0.62 o 
  -2   3  12        0.53       -0.01      0.29 o 
  -1   3  12       29.05       27.08      0.87 o 
   0   3  12       13.95       11.68      0.49 o 
   1   3  12       25.97       27.53      1.29 o 
   2   3  12        9.04        9.52      0.96 o 
   3   3  12        3.92        3.27      0.77 o 
  -3   4  12        3.41        1.50      1.30 o 
  -2   4  12        6.26        7.61      0.42 o 
  -1   4  12       10.07       10.52      0.33 o 
   0   4  12        0.45        0.58      0.13 o 
   1   4  12        0.61        0.56      0.74 o 
   2   4  12        0.01       -0.05      0.43 o 
   3   4  12        3.19        4.43      0.86 o 
  -2   5  12        1.98        1.00      0.60 o 
  -1   5  12        0.22        0.18      0.13 o 
   0   5  12       16.29       19.30      1.00 o 
   1   5  12       11.81       15.51      1.57 o 
   2   5  12        0.42        0.86      0.59 o 
  -1   6  12        1.66        1.44      0.27 o 
   0   6  12        2.70        3.49      0.59 o 
   1   6  12        1.95        1.93      0.61 o 
  -1  -9  13        4.99        5.34      1.10 o 
   0  -9  13        0.66        1.02      0.66 o 
   1  -9  13        0.11        0.16      0.32 o 
  -2  -8  13        1.48        1.24      0.91 o 
  -1  -8  13        0.24        0.31      0.42 o 
   0  -8  13        6.15        7.06      3.85 o 
   1  -8  13        0.30        0.15      0.48 o 
   2  -8  13        0.07        0.05      0.28 o 
  -3  -7  13        1.88        1.57      1.19 o 
  -2  -7  13        0.37        0.76      0.57 o 
  -1  -7  13        3.18        1.62      1.15 o 
   0  -7  13        3.23        3.27      2.05 o 
   1  -7  13        5.50        5.89      0.47 o 
   2  -7  13        1.54        1.32      0.31 o 
   3  -7  13        0.01       -0.19      0.28 o 
  -3  -6  13        0.27        0.14      0.64 o 
  -2  -6  13        4.34        3.27      2.06 o 
  -1  -6  13        0.81        0.62      0.42 o 
   0  -6  13       18.27       19.22      0.90 o 
   1  -6  13        3.27        4.14      0.65 o 
   2  -6  13       19.35       20.95      0.73 o 
   3  -6  13        2.52        2.14      0.42 o 
  -3  -5  13        3.38        2.62      1.67 o 
  -2  -5  13        0.18        0.15      0.43 o 
  -1  -5  13       23.82       22.09      0.94 o 
   0  -5  13       12.25       14.28      0.89 o 
   1  -5  13       11.76       12.24      0.52 o 
   2  -5  13       12.66       13.54      0.44 o 
   3  -5  13        0.95        0.91      0.24 o 
  -4  -4  13       17.76       18.65      1.16 o 
  -3  -4  13        0.52        0.26      0.45 o 
  -2  -4  13        3.22        4.90      0.63 o 
  -1  -4  13        0.93        1.15      0.40 o 
   0  -4  13       26.26       29.28      1.09 o 
   1  -4  13        0.24        0.21      0.24 o 
   2  -4  13       19.04       17.08      0.52 o 
   3  -4  13        2.19        2.61      0.20 o 
  -4  -3  13        5.42        6.93      1.09 o 
  -3  -3  13        0.00        0.18      0.39 o 
  -2  -3  13        7.85        6.34      0.61 o 
  -1  -3  13       23.31       25.96      1.00 o 
   0  -3  13        0.05        0.02      0.34 o 
   1  -3  13        6.36        6.00      0.61 o 
   2  -3  13       18.94       20.62      0.52 o 
   3  -3  13        1.62        4.50      0.82 o 
  -4  -2  13        7.70        5.78      0.86 o 
  -3  -2  13       23.88       25.77      0.98 o 
  -2  -2  13        9.31        8.64      0.58 o 
  -1  -2  13       14.02       14.46      0.72 o 
   0  -2  13        2.14        3.33      0.36 o 
   1  -2  13        4.47        3.36      0.36 o 
   2  -2  13        6.54        5.82      0.66 o 
   3  -2  13        0.36        0.32      0.84 o 
  -4  -1  13        1.10        0.76      0.44 o 
  -3  -1  13        2.91        3.56      0.46 o 
  -2  -1  13        9.99        9.55      0.53 o 
  -1  -1  13       19.07       19.56      0.81 o 
   0  -1  13       43.37       45.56      1.03 o 
   1  -1  13       22.65       23.32      0.53 o 
   2  -1  13        0.03        0.06      0.66 o 
   3  -1  13        1.36        0.74      0.93 o 
   4  -1  13        1.50        1.74      1.09 o 
  -4   0  13        0.76        0.00      0.34 o 
  -3   0  13        0.15       -0.04      0.14 o 
  -2   0  13        0.17        0.07      0.26 o 
  -1   0  13        8.23        9.53      0.38 o 
   0   0  13       69.73       72.89      1.35 o 
   1   0  13       20.75       18.03      0.54 o 
   2   0  13        7.02        6.92      0.80 o 
   3   0  13        2.79        2.98      1.19 o 
  -3   1  13        0.66        0.32      0.29 o 
  -2   1  13        5.10        5.99      0.36 o 
  -1   1  13        2.09        2.07      0.30 o 
   0   1  13       14.94       14.08      0.56 o 
   1   1  13       27.80       24.84      1.23 o 
   2   1  13        2.14        2.15      0.68 o 
   3   1  13        6.46        8.27      1.51 o 
  -3   2  13        1.63        1.04      0.84 o 
  -2   2  13       14.65       16.49      0.61 o 
  -1   2  13        1.38        2.35      0.39 o 
   0   2  13        0.49        0.37      0.31 o 
   1   2  13       10.90       11.55      0.93 o 
   2   2  13        6.81        7.67      0.91 o 
   3   2  13        0.08        0.15      0.52 o 
  -3   3  13        1.05        0.01      0.46 o 
  -2   3  13        0.23        0.24      0.26 o 
  -1   3  13       63.81       63.02      2.21 o 
   0   3  13        0.14        0.36      0.68 o 
   1   3  13       11.45       15.01      1.55 o 
   2   3  13        9.29        8.85      0.98 o 
  -2   4  13        7.28        7.60      1.12 o 
  -1   4  13        0.80        0.37      0.18 o 
   0   4  13       15.98       17.94      1.46 o 
   1   4  13       20.21       23.76      1.83 o 
   2   4  13        6.77        7.99      0.95 o 
  -1   5  13        8.75       11.64      0.74 o 
   0   5  13       13.66       15.18      0.97 o 
   1   5  13        0.49        0.74      0.87 o 
   0  -8  14        0.11       -0.10      0.47 o 
  -2  -7  14        5.24        7.44      0.97 o 
  -1  -7  14        0.98        0.42      0.49 o 
   0  -7  14        2.55        5.27      2.94 o 
   1  -7  14        0.10       -0.01      0.24 o 
  -2  -6  14        5.92        6.29      3.52 o 
  -1  -6  14        0.01        0.78      0.45 o 
   0  -6  14        1.17        1.38      1.11 o 
   1  -6  14        2.99        2.50      0.59 o 
   2  -6  14        3.60        5.57      0.44 o 
  -3  -5  14        6.18        6.80      1.01 o 
  -2  -5  14        5.38        5.60      0.98 o 
  -1  -5  14        0.00        0.20      0.50 o 
   0  -5  14        3.45        3.15      0.60 o 
   1  -5  14        0.53        0.31      0.26 o 
   2  -5  14        1.68        1.40      0.24 o 
  -3  -4  14        0.39        0.09      0.54 o 
  -2  -4  14       31.08       31.02      1.48 o 
  -1  -4  14        1.82        0.85      0.64 o 
   0  -4  14        0.08        0.23      0.31 o 
   1  -4  14       10.71       11.36      0.48 o 
   2  -4  14        0.26        0.10      0.18 o 
  -3  -3  14        3.66        2.80      2.06 o 
  -2  -3  14       38.04       38.82      1.83 o 
  -1  -3  14        0.50        0.33      0.44 o 
   0  -3  14        0.97        0.46      0.39 o 
   1  -3  14       24.14       26.09      0.95 o 
   2  -3  14        6.17        6.82      0.27 o 
   3  -3  14       79.55       84.55      3.17 o 
  -3  -2  14        1.62        1.08      0.82 o 
  -2  -2  14        0.90        0.67      0.60 o 
  -1  -2  14        0.24        0.25      0.38 o 
   0  -2  14        0.35        0.39      0.28 o 
   1  -2  14       33.85       33.33      0.94 o 
   2  -2  14        3.49        3.63      0.77 o 
   3  -2  14        1.27        1.97      0.77 o 
  -3  -1  14        6.28        7.18      0.61 o 
  -2  -1  14        3.51        2.64      0.52 o 
  -1  -1  14        0.02       -0.08      0.27 o 
   0  -1  14        6.12        4.74      0.39 o 
   1  -1  14       18.62       19.10      0.55 o 
   2  -1  14       16.16       18.03      1.19 o 
   3  -1  14        8.71        9.80      1.06 o 
  -3   0  14        0.00        0.18      0.23 o 
  -2   0  14        8.08        7.52      0.36 o 
  -1   0  14        5.72        5.60      0.40 o 
   0   0  14        1.32        0.93      0.30 o 
   1   0  14        0.31       -0.31      0.75 o 
   2   0  14        7.43        8.29      0.93 o 
   3   0  14        0.93        1.10      0.69 o 
  -3   1  14        0.48        0.09      0.20 o 
  -2   1  14        1.74        0.40      0.47 o 
  -1   1  14       70.62       71.33      1.52 o 
   0   1  14        8.02        8.75      0.49 o 
   1   1  14        1.36        1.24      0.91 o 
   2   1  14        5.27        5.14      0.89 o 
  -2   2  14        3.83        3.71      0.35 o 
  -1   2  14       74.92       77.91      2.79 o 
   0   2  14        2.16        1.89      0.91 o 
   1   2  14        0.94        0.65      0.88 o 
   2   2  14        2.83        3.87      0.86 o 
  -1   3  14        0.61        0.35      0.18 o 
   0   3  14        0.12        0.36      0.72 o 
   1   3  14        0.37        0.73      0.56 o 
   0  -6  15        0.26        0.30      0.36 o 
  -1  -5  15        0.13        0.58      0.46 o 
   0  -5  15        5.75        5.98      3.28 o 
   1  -5  15        0.33        0.45      0.30 o 
  -2  -4  15        0.96        1.44      0.92 o 
  -1  -4  15        1.72        1.17      0.44 o 
   0  -4  15        0.01        0.02      0.24 o 
   1  -4  15       28.54       32.03      0.86 o 
   2  -4  15        5.42        5.30      0.35 o 
  -2  -3  15        0.77        1.11      0.54 o 
  -1  -3  15        1.11        0.52      0.53 o 
   0  -3  15        0.68        0.71      0.48 o 
   1  -3  15        1.39        1.09      0.31 o 
  -2  -2  15        0.86        0.71      0.38 o 
  -1  -2  15        4.44        4.66      0.50 o 
   0  -2  15       24.03       24.76      0.77 o 
   1  -2  15        2.32        2.23      0.28 o 
   2  -2  15        4.49        5.74      1.47 o 
  -2  -1  15        0.39        0.11      0.22 o 
  -1  -1  15        4.02        4.14      0.40 o 
   0  -1  15        6.00        6.68      0.48 o 
   1  -1  15        0.61        0.29      0.49 o 
   2  -1  15        9.24       11.66      1.10 o 
  -2   0  15        1.07        0.50      0.48 o 
  -1   0  15        3.47        3.38      0.48 o 
   0   0  15       24.76       23.24      1.12 o 
   1   0  15        1.30        0.70      0.56 o 
  -1   1  15        3.94        3.25      0.49 o 
   0   1  15       10.14       12.74      1.52 o 
   1   1  15        9.78       12.62      1.10 o 
                                                 
